# Supplementary material for: Individual odour signatures that mice learn are shaped by involatile major urinary proteins (MUPs)
Source: BMC Biol. 2018 Apr 27;16:48. doi: 10.1186/s12915-018-0512-9 (PMC5921788; doi:10.1186/s12915-018-0512-9)
Supplement: Supplementary file 1 — Intact mass spectra and GC-MS data from trios of wild male brothers used for Figs. 4 and 5. Figure 4AB tab provides intact mass spectra (expressed as proportion of highest peak) for each male according to sib group and genotype. Figure 4CD tab provides areas for 134 volatiles peaks (expressed as % total peak area) and principal component analysis. (XLS 232 kb) [file 12915_2018_512_MOESM1_ESM.xls]

## Sheet: Fig 4AB
Data for Figure 4A,B: intact mass spectra for males in four sib groups
Data are expressed as proportion of highest peak
	Male (sib group male, ID, MUP genotype)
Mass (Da)	a1_10280_AF	a2_10282_AF	a3_10279_FG	c1_10582_AF	c2_10584_AF	c3_10581_AE	d1_10634_AE	d2_10637_AE	d3_10633_EG	b1_10552_FG	b2_10555_FG	b3_10554_EG
18600	0	0	0	0	0	0	0	0	0	0.01	0	0
18600.3	0	0	0	0	0	0	0	0	0	0.01	0	0
18600.5	0	0	0	0	0	0	0	0	0	0.01	0	0
18600.8	0	0	0	0	0	0	0	0	0	0.01	0	0
18601	0	0	0	0	0	0	0	0	0	0.01	0	0
18601.3	0	0	0	0	0	0	0	0	0	0	0	0
18601.5	0	0	0	0	0	0	0	0	0	0	0	0
18601.8	0	0	0	0	0	0	0	0	0	0	0	0
18602	0	0	0	0	0	0.01	0	0	0	0	0	0
18602.3	0	0	0	0	0	0.01	0	0	0	0	0	0
18602.5	0	0	0	0	0	0.01	0	0	0	0	0	0
18602.8	0	0	0	0	0	0.01	0	0	0	0	0	0
18603	0	0	0	0	0	0.01	0	0	0	0	0	0
18603.3	0	0	0	0	0	0.01	0	0	0	0	0	0.01
18603.5	0	0	0	0	0	0	0	0	0	0	0	0.01
18603.8	0	0	0	0	0	0	0	0	0	0	0	0.01
18604	0	0	0	0	0	0	0	0	0	0	0	0.01
18604.3	0	0	0	0	0	0	0	0	0	0	0	0.01
18604.5	0	0	0	0	0	0	0	0	0	0	0	0.01
18604.8	0	0	0	0	0	0	0	0	0	0	0	0.01
18605	0	0	0	0	0	0	0	0	0	0	0	0.01
18605.3	0	0	0	0	0	0	0	0	0	0	0	0
18605.5	0	0	0	0.01	0.01	0	0	0	0	0	0	0
18605.8	0	0	0	0.01	0.01	0	0	0	0	0	0	0
18606	0	0	0	0.01	0.01	0	0	0	0.01	0	0	0
18606.3	0	0	0	0.01	0.01	0	0	0	0.01	0	0	0
18606.5	0	0.01	0	0	0.01	0	0	0	0.01	0	0	0
18606.8	0	0.01	0	0	0.01	0	0	0	0.01	0	0	0
18607	0	0.01	0	0	0.01	0	0	0	0	0	0.01	0
18607.3	0	0.01	0	0	0.01	0	0	0	0	0	0.01	0
18607.5	0	0.01	0	0	0.01	0	0	0	0	0	0.01	0
18607.8	0	0.01	0	0	0	0	0	0	0	0	0.01	0
18608	0	0.01	0	0	0	0	0	0	0	0	0.01	0
18608.3	0	0	0	0	0	0.01	0	0	0	0	0.01	0
18608.5	0	0	0	0	0	0.01	0	0	0	0	0.01	0
18608.8	0	0	0	0	0	0.01	0	0.01	0	0	0.01	0
18609	0	0	0	0.01	0	0.01	0	0.01	0	0	0.01	0
18609.3	0	0.01	0	0.01	0	0	0	0.01	0	0	0.01	0
18609.5	0	0.01	0	0.01	0	0	0	0.01	0	0	0	0.01
18609.8	0	0.01	0.01	0.01	0	0	0	0.01	0	0	0	0.01
18610	0.01	0.01	0.01	0.01	0	0	0	0.01	0	0	0	0.01
18610.3	0.01	0.01	0.01	0.01	0	0	0	0	0	0	0	0.01
18610.5	0.01	0.01	0.01	0.01	0	0	0	0	0	0	0	0.01
18610.8	0.01	0.01	0.01	0	0	0	0	0	0	0	0	0.01
18611	0.01	0.01	0.01	0	0	0	0	0	0	0	0	0
18611.3	0.01	0.01	0	0	0	0	0	0.01	0	0	0	0
18611.5	0.01	0	0	0	0	0	0	0.01	0	0	0	0
18611.8	0.01	0	0	0	0	0	0.01	0.01	0	0	0	0
18612	0.01	0	0	0	0	0	0.01	0.01	0	0	0	0
18612.3	0	0	0	0	0.01	0	0.01	0	0	0	0	0
18612.5	0	0	0.01	0	0.01	0	0	0	0	0	0	0
18612.8	0	0	0.01	0	0.01	0	0	0	0	0	0	0
18613	0	0	0.01	0	0.01	0	0	0	0	0.01	0	0
18613.3	0	0	0.01	0	0.01	0	0	0	0	0.01	0	0
18613.5	0	0	0	0	0	0	0	0	0	0.01	0	0
18613.8	0	0	0	0	0	0	0	0	0	0.01	0	0
18614	0	0	0	0	0	0	0	0	0	0.01	0	0
18614.3	0	0	0	0	0	0	0	0	0	0.01	0	0
18614.5	0	0	0	0	0	0	0	0	0	0.01	0	0
18614.8	0	0	0	0	0	0	0	0	0	0.01	0	0
18615	0	0	0	0	0	0	0	0	0	0	0	0
18615.3	0	0	0	0	0	0	0	0	0	0	0	0
18615.5	0	0	0	0	0	0	0	0	0	0	0	0
18615.8	0	0	0	0	0	0.01	0	0	0	0	0	0
18616	0	0	0	0	0	0.01	0	0	0	0	0	0
18616.3	0	0	0	0	0	0.01	0	0	0	0	0	0
18616.5	0	0	0	0	0	0.01	0	0	0	0	0	0
18616.8	0	0	0	0	0	0	0	0	0	0	0	0
18617	0	0	0	0	0	0	0	0	0	0	0	0
18617.3	0	0	0	0	0	0	0	0	0	0	0	0
18617.5	0	0	0	0	0	0	0	0	0	0	0	0
18617.8	0	0	0	0	0	0	0	0	0	0	0	0
18618	0	0	0	0	0	0	0	0	0	0	0	0
18618.3	0	0	0	0	0	0	0	0	0	0	0	0
18618.5	0	0	0	0	0	0	0	0	0	0	0	0
18618.8	0	0	0	0.01	0	0	0	0	0	0	0	0
18619	0	0	0	0.01	0	0	0	0	0	0	0	0
18619.3	0	0	0	0	0	0	0	0	0	0	0	0
18619.5	0	0	0	0	0	0	0	0	0	0	0	0
18619.8	0.01	0	0	0	0	0	0	0	0	0	0	0
18620	0.01	0	0	0	0	0	0	0	0	0	0	0
18620.3	0.01	0	0	0	0	0	0	0	0	0	0	0
18620.5	0.01	0	0	0	0	0	0	0	0	0	0	0
18620.8	0.01	0	0	0	0	0	0	0	0	0	0	0
18621	0	0	0	0	0	0	0	0	0	0	0	0
18621.3	0	0	0	0	0	0	0	0	0	0	0	0
18621.5	0	0.01	0	0	0	0	0	0	0	0	0	0
18621.8	0	0.01	0	0	0	0	0	0	0	0.01	0	0
18622	0.01	0.01	0.01	0	0	0	0	0	0.01	0.01	0	0
18622.3	0.01	0.01	0.01	0	0.01	0	0	0	0.01	0.02	0	0
18622.5	0.01	0.01	0.01	0	0.02	0	0	0	0.01	0.02	0.01	0.01
18622.8	0.01	0.01	0.02	0	0.02	0	0	0	0.01	0.01	0.01	0.01
18623	0.01	0.01	0.02	0.01	0.02	0	0	0	0.01	0.01	0.01	0.01
18623.3	0.01	0.01	0.01	0.01	0.01	0	0	0	0.01	0.01	0	0.01
18623.5	0.01	0.02	0.01	0.01	0.01	0	0	0	0.01	0	0	0.02
18623.8	0.01	0.02	0.01	0.01	0	0.01	0	0	0.01	0.01	0.01	0.02
18624	0.01	0.02	0.01	0.01	0	0.01	0	0	0.01	0.01	0.01	0.02
18624.3	0.01	0.02	0.01	0.01	0.01	0.01	0	0	0.01	0.01	0.02	0.02
18624.5	0.01	0.02	0.01	0	0.01	0.01	0	0	0.01	0.02	0.02	0.01
18624.8	0.01	0.01	0	0.01	0.01	0.01	0	0	0	0.01	0.02	0
18625	0.01	0.01	0	0.01	0.01	0	0	0.01	0	0.01	0.01	0
18625.3	0.01	0.01	0	0.01	0.01	0	0.01	0.01	0	0	0.01	0
18625.5	0	0.01	0.01	0.02	0.01	0.01	0.01	0.01	0	0	0.01	0.01
18625.8	0	0	0.02	0.01	0.01	0.01	0.01	0.01	0	0	0.01	0.01
18626	0	0.01	0.02	0.01	0.01	0.01	0.01	0	0	0.01	0.01	0.01
18626.3	0.01	0.01	0.01	0	0	0.01	0.01	0	0	0.01	0.01	0.01
18626.5	0.01	0.01	0.01	0	0	0.01	0.01	0	0	0.01	0.01	0.01
18626.8	0.01	0.01	0.01	0	0	0.01	0.01	0	0	0	0.01	0
18627	0.01	0.01	0.01	0	0	0.01	0.01	0	0	0	0	0
18627.3	0.01	0.01	0.01	0	0	0	0	0	0	0	0	0
18627.5	0	0	0.01	0	0	0	0	0	0	0.01	0	0
18627.8	0	0	0	0	0	0	0	0	0	0.01	0	0
18628	0	0	0	0	0	0	0	0	0	0.01	0	0
18628.3	0	0	0	0	0	0	0	0.01	0.01	0	0	0
18628.5	0	0	0	0	0.01	0.01	0	0.01	0.01	0	0	0
18628.8	0	0	0	0	0	0.01	0	0.01	0.01	0	0	0
18629	0	0	0	0	0	0	0	0.01	0.01	0	0.01	0
18629.3	0	0	0	0	0	0	0	0.01	0.01	0	0.01	0.01
18629.5	0	0	0	0	0	0	0	0	0.01	0	0	0.01
18629.8	0	0	0	0	0	0	0	0	0.01	0	0	0.01
18630	0	0	0	0	0	0	0	0	0.01	0	0	0.01
18630.3	0	0	0	0	0	0	0	0	0	0	0	0.01
18630.5	0	0	0	0	0	0	0	0	0	0	0	0.01
18630.8	0	0	0	0	0	0	0	0	0	0	0	0.01
18631	0	0	0	0	0	0	0	0	0	0	0	0
18631.3	0	0	0	0	0	0	0.01	0	0	0	0	0
18631.5	0	0	0	0	0	0	0.01	0	0	0	0	0
18631.8	0	0	0	0	0	0	0.01	0	0	0	0	0
18632	0	0	0	0	0	0	0.01	0	0	0	0	0
18632.3	0	0	0	0	0	0	0.01	0	0	0	0	0
18632.5	0	0	0	0	0	0	0	0	0	0	0	0
18632.8	0	0	0	0	0	0	0	0	0	0	0	0
18633	0	0	0	0	0	0	0	0	0	0	0	0
18633.3	0	0	0	0	0	0	0	0	0	0	0	0
18633.5	0.01	0	0	0.01	0.01	0	0	0	0	0	0	0
18633.8	0.01	0.01	0	0.01	0.01	0	0	0	0	0	0	0
18634	0.01	0.01	0.01	0.01	0.01	0	0	0	0	0	0	0
18634.3	0.01	0.01	0.01	0.01	0.01	0	0	0.01	0	0	0	0
18634.5	0	0.01	0.01	0	0	0	0	0.01	0	0	0	0
18634.8	0	0	0	0	0	0.01	0	0.01	0	0	0	0
18635	0	0	0	0	0	0.01	0	0	0	0	0	0
18635.3	0	0	0	0	0	0.01	0	0	0	0	0	0
18635.5	0	0	0	0	0	0.01	0	0	0	0	0	0
18635.8	0	0	0	0	0	0.01	0	0	0	0	0	0
18636	0	0	0	0	0	0.01	0	0	0	0	0	0
18636.3	0	0	0	0	0	0.01	0	0	0	0	0	0
18636.5	0	0	0	0	0	0	0	0	0	0	0	0
18636.8	0	0	0	0	0	0	0	0	0	0	0	0
18637	0	0	0	0	0	0	0	0	0	0	0	0
18637.3	0	0	0	0	0	0	0	0	0	0	0	0
18637.5	0	0	0	0	0	0	0	0	0	0	0	0
18637.8	0	0	0	0	0	0	0	0	0	0	0	0
18638	0	0	0	0	0	0	0	0	0	0	0	0
18638.3	0	0	0	0	0	0	0	0	0	0	0	0
18638.5	0	0	0	0	0	0	0	0	0	0	0	0
18638.8	0	0	0	0	0	0	0	0	0	0	0	0
18639	0	0	0	0	0	0	0	0	0	0	0	0
18639.3	0	0	0	0	0	0	0	0	0	0	0	0
18639.5	0	0	0	0	0	0	0	0	0	0	0	0
18639.8	0	0	0	0	0	0	0	0	0	0	0	0
18640	0	0	0	0	0	0	0	0	0	0	0	0
18640.3	0	0	0	0	0	0	0	0	0	0	0	0
18640.5	0	0	0	0	0	0	0	0	0	0	0	0
18640.8	0	0	0	0	0	0	0	0	0	0	0	0
18641	0	0	0	0	0	0	0	0	0	0	0	0
18641.3	0	0	0	0	0	0	0	0	0	0	0	0
18641.5	0	0	0	0	0	0	0	0.01	0	0	0	0
18641.8	0	0	0	0	0	0	0	0.01	0	0	0	0
18642	0	0	0	0	0	0	0	0.01	0	0	0	0
18642.3	0	0	0	0	0	0	0	0.01	0	0	0	0.01
18642.5	0	0	0	0	0	0	0.01	0.01	0	0	0	0.01
18642.8	0	0	0	0	0	0	0.01	0.01	0	0	0	0.02
18643	0	0	0	0	0	0	0.01	0.01	0	0	0	0.02
18643.3	0.01	0.01	0	0.01	0.01	0	0.01	0.01	0	0.01	0	0.03
18643.5	0.02	0.02	0	0.01	0.01	0	0.01	0.01	0	0.01	0.01	0.04
18643.8	0.05	0.06	0	0.01	0.01	0.01	0.01	0.01	0	0.02	0.02	0.04
18644	0.14	0.19	0.01	0.01	0.06	0.01	0.01	0.01	0.01	0.04	0.04	0.05
18644.3	0.31	0.39	0.01	0.03	0.22	0.01	0.01	0.01	0.01	0.05	0.09	0.05
18644.5	0.44	0.5	0.02	0.07	0.44	0.01	0.01	0.01	0.02	0.06	0.18	0.05
18644.8	0.36	0.4	0.03	0.2	0.45	0.01	0.01	0.01	0.03	0.07	0.28	0.06
18645	0.17	0.21	0.07	0.41	0.23	0.01	0.01	0.01	0.05	0.12	0.44	0.06
18645.3	0.07	0.1	0.19	0.5	0.09	0.01	0.01	0.01	0.09	0.36	0.71	0.07
18645.5	0.07	0.05	0.51	0.33	0.06	0.01	0.01	0.01	0.19	0.79	0.85	0.12
18645.8	0.06	0.02	0.95	0.12	0.04	0.01	0.01	0	0.36	1	0.61	0.22
18646	0.02	0.01	1	0.04	0.01	0.01	0.01	0	0.49	0.68	0.26	0.38
18646.3	0	0	0.55	0.03	0	0.01	0.01	0	0.44	0.25	0.07	0.52
18646.5	0	0	0.15	0.02	0	0	0	0	0.26	0.06	0.02	0.57
18646.8	0	0	0.03	0.01	0	0	0	0	0.1	0.02	0.01	0.46
18647	0	0	0.01	0.01	0	0	0	0	0.04	0.01	0	0.28
18647.3	0	0	0	0	0	0	0	0	0.02	0	0	0.13
18647.5	0	0	0	0	0	0	0	0	0.01	0	0	0.06
18647.8	0	0	0	0	0	0.01	0	0	0.01	0	0	0.04
18648	0	0	0	0	0	0.01	0	0	0	0	0	0.02
18648.3	0	0	0	0	0	0.01	0	0	0	0	0	0.02
18648.5	0	0	0	0	0	0.01	0	0	0	0	0	0.01
18648.8	0	0	0	0	0	0.01	0	0	0	0	0	0.01
18649	0	0	0	0	0	0.01	0	0	0	0	0	0.01
18649.3	0	0	0	0	0	0	0	0	0	0	0	0.01
18649.5	0	0	0	0	0	0	0	0	0	0	0	0.01
18649.8	0	0	0	0	0	0	0	0	0	0	0	0.01
18650	0	0	0	0	0	0	0	0	0	0	0	0.02
18650.3	0	0	0	0	0	0	0	0	0	0	0	0.02
18650.5	0	0	0	0	0	0	0	0	0	0	0	0.02
18650.8	0	0	0	0	0	0	0	0.01	0	0	0	0.02
18651	0	0	0	0	0	0	0	0.01	0	0	0	0.02
18651.3	0	0	0	0	0	0	0	0.01	0	0	0	0.02
18651.5	0	0	0	0	0	0	0	0.01	0	0	0	0.03
18651.8	0	0	0	0	0	0	0	0	0	0	0	0.03
18652	0	0	0	0	0	0	0	0	0	0	0	0.02
18652.3	0	0	0	0	0	0	0	0	0	0	0	0.02
18652.5	0	0	0	0	0	0	0	0	0	0	0	0.02
18652.8	0	0	0	0	0	0	0	0	0	0	0	0.02
18653	0	0	0	0	0	0	0	0	0	0	0	0.01
18653.3	0	0	0	0	0	0	0	0	0	0	0	0.01
18653.5	0	0	0	0	0	0	0.01	0	0	0	0	0.01
18653.8	0	0	0	0	0	0	0.01	0	0	0	0	0
18654	0	0	0	0	0	0	0.01	0	0	0	0	0
18654.3	0	0	0	0	0	0	0	0	0	0	0	0
18654.5	0	0	0	0	0	0	0	0	0	0	0	0
18654.8	0	0	0	0	0	0	0	0	0	0	0	0
18655	0	0	0	0	0	0	0	0	0	0	0	0
18655.3	0	0	0	0	0	0	0	0	0	0	0	0
18655.5	0	0	0	0	0	0	0	0	0	0	0	0
18655.8	0	0	0	0	0	0	0	0	0	0	0	0
18656	0	0	0	0	0	0	0	0	0	0	0	0
18656.3	0	0	0	0	0	0	0	0	0	0	0	0
18656.5	0	0	0	0	0	0	0	0	0	0	0	0
18656.8	0	0	0	0	0	0	0	0	0	0	0	0
18657	0	0	0	0	0	0	0	0	0	0	0	0
18657.3	0	0	0	0	0	0	0	0	0	0	0	0
18657.5	0	0	0	0	0	0	0	0	0	0	0	0
18657.8	0	0	0	0	0	0	0	0	0	0	0	0
18658	0	0	0	0	0	0	0	0	0	0	0	0
18658.3	0	0	0	0	0	0	0	0	0	0	0	0
18658.5	0	0	0	0	0	0	0	0	0	0	0	0
18658.8	0	0	0	0	0	0	0	0	0	0	0	0
18659	0	0	0	0	0	0	0	0	0	0	0	0
18659.3	0	0	0	0	0	0.01	0	0	0	0	0	0
18659.5	0	0	0	0	0	0.01	0	0	0	0	0	0
18659.8	0	0	0	0	0	0.01	0	0	0	0	0	0
18660	0	0	0	0	0	0.02	0	0	0	0	0	0
18660.3	0	0	0	0	0	0.02	0	0.01	0	0	0	0
18660.5	0	0	0	0	0	0.03	0	0.01	0	0	0	0
18660.8	0	0	0	0	0	0.02	0.01	0.01	0	0	0	0
18661	0	0	0	0	0	0.02	0.03	0.01	0	0	0	0
18661.3	0	0	0	0	0	0.01	0.04	0.01	0	0	0	0.01
18661.5	0	0	0	0	0	0.01	0.04	0.02	0	0	0	0.01
18661.8	0	0	0	0	0	0.02	0.03	0.03	0	0	0	0.02
18662	0	0	0	0	0	0.02	0.02	0.04	0	0	0	0.03
18662.3	0	0	0	0	0	0.03	0.02	0.04	0	0	0	0.03
18662.5	0	0	0.01	0	0	0.03	0.01	0.03	0	0.01	0	0.03
18662.8	0	0	0.01	0	0	0.03	0.01	0.02	0.01	0.01	0	0.02
18663	0	0	0.01	0	0	0.03	0.01	0.01	0.01	0.01	0	0.01
18663.3	0	0	0.01	0	0.01	0.02	0.01	0	0.02	0.02	0.01	0.01
18663.5	0.01	0.01	0.01	0	0.01	0.01	0.01	0	0.02	0.02	0.02	0.01
18663.8	0.01	0.01	0.01	0	0.02	0.01	0	0	0.03	0.02	0.03	0.01
18664	0.02	0.02	0.01	0.01	0.02	0	0.01	0	0.03	0.03	0.05	0.01
18664.3	0.02	0.03	0.01	0.01	0.02	0	0.01	0	0.03	0.03	0.08	0.01
18664.5	0.03	0.06	0.02	0.01	0.03	0	0.01	0	0.02	0.06	0.17	0.01
18664.8	0.05	0.1	0.03	0.02	0.03	0	0.01	0	0.01	0.11	0.31	0.01
18665	0.15	0.23	0.05	0.06	0.08	0	0	0	0.01	0.22	0.42	0.01
18665.3	0.42	0.49	0.12	0.15	0.31	0	0	0	0.01	0.37	0.43	0.01
18665.5	0.81	0.84	0.27	0.29	0.72	0	0	0	0.01	0.48	0.41	0.01
18665.8	1	1	0.46	0.47	1	0	0.01	0	0.01	0.48	0.52	0.01
18666	0.9	0.91	0.57	0.64	0.96	0	0	0.01	0.01	0.51	0.7	0.01
18666.3	0.78	0.74	0.62	0.82	0.8	0	0	0.01	0.01	0.67	0.71	0.01
18666.5	0.76	0.6	0.66	0.99	0.63	0	0	0.01	0.01	0.77	0.49	0.01
18666.8	0.64	0.45	0.61	1	0.42	0	0	0.01	0.01	0.61	0.28	0.02
18667	0.38	0.27	0.41	0.75	0.21	0	0	0.01	0.01	0.34	0.16	0.02
18667.3	0.15	0.12	0.21	0.42	0.15	0	0	0	0.01	0.18	0.1	0.02
18667.5	0.04	0.04	0.13	0.2	0.16	0	0	0	0.01	0.11	0.05	0.02
18667.8	0.01	0.01	0.14	0.09	0.12	0	0	0	0.01	0.06	0.02	0.02
18668	0	0.01	0.1	0.03	0.05	0	0	0	0.01	0.02	0.01	0.02
18668.3	0	0	0.04	0.01	0.01	0	0	0	0	0.01	0.01	0.01
18668.5	0	0	0.01	0	0	0	0	0	0	0	0	0.01
18668.8	0	0	0.01	0	0	0	0	0	0	0	0	0
18669	0	0	0.01	0	0	0	0	0	0	0	0	0
18669.3	0	0	0.01	0	0	0	0	0	0	0	0	0
18669.5	0	0	0.01	0	0	0	0	0	0	0	0	0
18669.8	0	0	0.01	0	0	0	0	0	0	0	0	0
18670	0	0	0	0	0	0	0	0	0	0	0	0
18670.3	0	0	0	0	0	0	0	0	0	0	0	0
18670.5	0	0	0	0	0	0	0	0	0	0	0	0
18670.8	0	0	0	0	0	0	0	0	0	0	0	0
18671	0	0	0	0	0	0	0	0	0	0	0	0
18671.3	0	0	0	0	0	0	0	0	0	0	0	0
18671.5	0	0	0	0	0	0	0	0	0	0	0	0
18671.8	0	0	0	0	0	0	0	0	0	0	0	0
18672	0	0	0	0	0	0	0	0	0	0	0	0
18672.3	0	0	0	0	0	0	0	0	0	0	0	0
18672.5	0	0	0	0	0	0	0	0	0	0	0	0
18672.8	0	0	0	0	0	0	0	0	0	0	0	0
18673	0	0	0	0	0	0	0	0	0	0	0	0
18673.3	0	0	0	0	0	0	0	0	0	0	0	0
18673.5	0	0	0	0	0	0	0	0	0	0	0	0
18673.8	0	0	0	0	0	0	0	0	0	0	0	0
18674	0	0	0	0	0	0	0	0	0	0	0	0
18674.3	0	0	0	0	0	0	0	0	0	0	0	0
18674.5	0	0	0	0	0	0	0	0	0	0	0	0
18674.8	0	0	0	0	0	0	0	0	0	0	0	0
18675	0	0	0	0	0	0	0	0	0	0	0	0
18675.3	0	0	0	0	0	0	0	0	0	0	0	0
18675.5	0	0	0	0	0	0	0	0	0	0	0	0
18675.8	0	0	0	0	0	0	0	0	0	0	0	0
18676	0	0	0	0	0	0	0	0	0	0	0	0
18676.3	0	0	0	0	0	0	0	0	0	0	0	0
18676.5	0	0	0	0	0	0	0	0	0	0	0	0
18676.8	0	0	0	0	0	0	0	0	0	0	0	0
18677	0	0	0	0	0	0	0	0	0	0	0	0
18677.3	0	0	0	0	0	0	0	0	0	0	0	0
18677.5	0	0	0	0	0	0	0	0	0	0	0	0
18677.8	0	0	0	0	0	0	0	0	0	0	0	0
18678	0	0	0	0	0	0	0	0	0	0	0.01	0
18678.3	0	0	0	0	0	0	0	0	0	0	0.01	0
18678.5	0	0.01	0	0	0	0	0	0	0	0.01	0.01	0
18678.8	0	0.01	0	0	0	0	0	0	0	0.01	0.01	0
18679	0.01	0.01	0	0	0	0	0	0	0	0.01	0.01	0
18679.3	0.01	0.01	0.01	0	0	0	0	0	0	0.02	0.02	0.01
18679.5	0.01	0.01	0.01	0	0	0	0	0	0.01	0.03	0.03	0.03
18679.8	0.01	0.01	0.03	0	0	0	0	0	0.02	0.04	0.04	0.07
18680	0.01	0.02	0.06	0	0.01	0	0	0	0.04	0.04	0.05	0.14
18680.3	0.02	0.02	0.08	0	0.01	0	0	0	0.07	0.04	0.05	0.23
18680.5	0.02	0.03	0.06	0	0.01	0	0	0	0.1	0.04	0.04	0.31
18680.8	0.03	0.05	0.04	0.01	0.02	0	0	0.01	0.14	0.04	0.02	0.33
18681	0.04	0.07	0.03	0.02	0.04	0	0	0.03	0.18	0.04	0.02	0.29
18681.3	0.06	0.1	0.02	0.03	0.08	0.01	0.01	0.09	0.22	0.03	0.01	0.21
18681.5	0.1	0.15	0.02	0.06	0.13	0.06	0.02	0.19	0.23	0.02	0.01	0.13
18681.8	0.16	0.25	0.01	0.1	0.2	0.15	0.06	0.33	0.22	0.01	0.01	0.08
18682	0.26	0.35	0.01	0.14	0.27	0.27	0.12	0.48	0.17	0.01	0.01	0.05
18682.3	0.37	0.41	0.01	0.19	0.35	0.38	0.25	0.6	0.12	0	0.01	0.04
18682.5	0.45	0.4	0.01	0.22	0.42	0.46	0.45	0.66	0.07	0	0.01	0.03
18682.8	0.47	0.37	0.01	0.26	0.42	0.57	0.64	0.69	0.04	0	0	0.03
18683	0.44	0.35	0.01	0.29	0.37	0.67	0.68	0.69	0.02	0	0	0.02
18683.3	0.39	0.36	0.01	0.31	0.3	0.71	0.6	0.67	0.01	0	0	0.02
18683.5	0.33	0.37	0.01	0.32	0.27	0.7	0.55	0.6	0.01	0	0	0.01
18683.8	0.28	0.37	0.01	0.31	0.25	0.7	0.57	0.51	0.01	0	0	0.01
18684	0.24	0.35	0	0.28	0.23	0.71	0.57	0.42	0.01	0	0	0.01
18684.3	0.22	0.33	0	0.27	0.22	0.69	0.52	0.36	0.01	0	0	0.01
18684.5	0.21	0.3	0	0.28	0.22	0.62	0.48	0.32	0.01	0	0	0.01
18684.8	0.2	0.26	0	0.31	0.24	0.52	0.48	0.29	0.01	0	0	0.01
18685	0.19	0.22	0	0.33	0.24	0.41	0.48	0.26	0.01	0	0	0.01
18685.3	0.18	0.18	0	0.33	0.22	0.33	0.44	0.23	0.01	0	0	0.01
18685.5	0.16	0.14	0	0.3	0.17	0.27	0.34	0.18	0.01	0	0	0.01
18685.8	0.13	0.1	0	0.24	0.12	0.2	0.22	0.14	0.01	0	0	0.01
18686	0.1	0.07	0	0.18	0.08	0.13	0.11	0.09	0.01	0	0	0.01
18686.3	0.07	0.05	0	0.13	0.04	0.07	0.05	0.06	0.01	0	0	0.01
18686.5	0.05	0.03	0	0.09	0.02	0.04	0.02	0.03	0.01	0	0	0.01
18686.8	0.03	0.02	0	0.06	0.01	0.02	0.01	0.02	0.01	0	0	0.01
18687	0.02	0.01	0	0.03	0.01	0.01	0	0.01	0.01	0	0	0.02
18687.3	0.01	0.01	0	0.02	0	0	0	0	0.01	0	0	0.02
18687.5	0.01	0	0	0.01	0	0	0	0	0.01	0	0	0.03
18687.8	0.01	0	0	0.01	0	0	0	0	0.01	0	0	0.03
18688	0	0	0	0	0	0	0	0	0.02	0	0	0.04
18688.3	0	0	0	0	0	0	0	0	0.02	0	0	0.04
18688.5	0	0	0	0	0	0	0	0	0.02	0	0	0.04
18688.8	0	0	0	0	0	0	0	0	0.02	0	0	0.04
18689	0	0	0	0	0	0	0	0	0.02	0	0	0.04
18689.3	0	0	0	0	0	0	0	0	0.02	0	0	0.04
18689.5	0	0	0	0	0	0	0	0	0.02	0	0	0.03
18689.8	0.01	0.01	0	0	0	0	0	0	0.02	0	0	0.04
18690	0.01	0.01	0	0	0	0	0	0	0.02	0	0.01	0.05
18690.3	0.01	0.01	0	0	0	0	0	0	0.03	0	0.01	0.07
18690.5	0.01	0.01	0	0	0	0	0	0	0.04	0.01	0.01	0.1
18690.8	0.02	0.01	0	0	0.01	0	0	0	0.06	0.02	0.01	0.13
18691	0.02	0.02	0	0	0.01	0	0	0	0.09	0.04	0.01	0.16
18691.3	0.03	0.03	0.01	0.01	0.02	0	0	0	0.13	0.07	0.03	0.21
18691.5	0.05	0.03	0.02	0.01	0.03	0	0	0.01	0.18	0.09	0.07	0.28
18691.8	0.07	0.05	0.06	0.02	0.04	0.01	0	0.02	0.25	0.11	0.16	0.37
18692	0.1	0.06	0.11	0.02	0.05	0.02	0	0.05	0.32	0.14	0.32	0.47
18692.3	0.15	0.09	0.18	0.03	0.06	0.04	0	0.1	0.38	0.23	0.53	0.53
18692.5	0.21	0.13	0.29	0.04	0.08	0.08	0.01	0.19	0.43	0.41	0.71	0.54
18692.8	0.3	0.2	0.48	0.05	0.12	0.13	0.02	0.35	0.45	0.67	0.78	0.51
18693	0.43	0.31	0.7	0.06	0.19	0.21	0.05	0.56	0.46	0.87	0.72	0.45
18693.3	0.58	0.47	0.82	0.08	0.32	0.34	0.12	0.8	0.45	0.89	0.56	0.36
18693.5	0.72	0.63	0.76	0.12	0.5	0.55	0.26	0.98	0.39	0.7	0.39	0.25
18693.8	0.79	0.74	0.6	0.16	0.64	0.81	0.5	1	0.29	0.43	0.24	0.15
18694	0.74	0.74	0.41	0.22	0.69	1	0.81	0.84	0.17	0.23	0.14	0.08
18694.3	0.59	0.62	0.25	0.28	0.61	1	1	0.57	0.08	0.12	0.08	0.03
18694.5	0.4	0.44	0.13	0.33	0.46	0.82	0.93	0.33	0.03	0.08	0.04	0.01
18694.8	0.23	0.28	0.05	0.36	0.3	0.55	0.66	0.17	0.01	0.05	0.03	0.01
18695	0.12	0.16	0.02	0.35	0.19	0.32	0.36	0.08	0	0.04	0.02	0
18695.3	0.06	0.09	0.01	0.32	0.12	0.17	0.16	0.04	0	0.02	0.01	0
18695.5	0.04	0.05	0	0.26	0.07	0.09	0.08	0.02	0	0.01	0.01	0
18695.8	0.02	0.03	0	0.2	0.04	0.05	0.05	0.02	0	0.01	0	0
18696	0.02	0.02	0	0.15	0.03	0.03	0.04	0.01	0	0	0	0
18696.3	0.02	0.02	0	0.11	0.02	0.02	0.04	0.01	0	0	0	0
18696.5	0.01	0.02	0	0.08	0.01	0.01	0.04	0.01	0	0	0	0
18696.8	0.01	0.01	0	0.06	0	0.01	0.03	0	0	0	0	0
18697	0.01	0.01	0	0.04	0	0	0.02	0	0	0	0	0
18697.3	0.01	0.01	0	0.03	0	0	0.01	0	0	0	0	0
18697.5	0	0.01	0	0.02	0	0	0	0	0	0	0	0
18697.8	0	0	0	0.02	0	0	0	0	0	0	0	0
18698	0	0	0	0.01	0	0	0	0	0	0	0	0
18698.3	0	0	0	0.01	0	0	0	0	0	0	0	0
18698.5	0	0	0	0.01	0	0	0	0	0	0	0	0
18698.8	0	0	0	0.01	0	0	0	0	0	0	0	0
18699	0	0	0	0.01	0	0	0	0	0	0	0	0
18699.3	0	0	0	0	0	0	0	0	0	0	0	0
18699.5	0	0	0	0	0	0	0	0	0	0	0	0
18699.8	0	0	0	0	0	0	0	0	0	0	0	0
18700	0	0	0	0	0	0	0	0	0	0	0	0
18700.3	0	0	0	0	0	0	0	0	0	0	0	0
18700.5	0	0	0	0	0	0	0	0	0	0	0	0
18700.8	0	0	0	0	0	0	0	0	0	0	0	0
18701	0	0	0	0	0	0	0	0	0	0	0	0
18701.3	0	0	0	0	0	0	0	0	0	0	0	0
18701.5	0	0	0	0	0	0	0	0	0	0	0	0
18701.8	0	0	0	0	0	0	0	0	0	0	0	0
18702	0	0.01	0	0	0	0	0	0	0	0	0	0
18702.3	0	0.01	0	0	0.01	0	0	0	0	0	0	0
18702.5	0.01	0.01	0	0.01	0.01	0	0	0	0	0	0	0
18702.8	0.01	0.01	0	0.01	0.01	0	0	0	0	0	0	0
18703	0.01	0.01	0	0.01	0.01	0	0	0	0	0	0	0
18703.3	0.01	0.02	0	0.01	0.01	0	0	0	0	0.01	0	0
18703.5	0.02	0.02	0	0.01	0.01	0	0	0.01	0	0.01	0	0
18703.8	0.02	0.03	0	0.01	0.01	0.01	0.01	0.01	0	0.01	0	0
18704	0.03	0.03	0	0.01	0.01	0.01	0.01	0.01	0	0.01	0	0
18704.3	0.03	0.03	0	0.01	0.01	0.02	0.01	0.01	0	0.01	0	0
18704.5	0.03	0.03	0	0.02	0.02	0.02	0.01	0.02	0	0.01	0	0
18704.8	0.04	0.02	0	0.02	0.02	0.03	0.01	0.02	0	0.01	0	0.01
18705	0.03	0.02	0	0.02	0.02	0.03	0.01	0.02	0	0.01	0.01	0.01
18705.3	0.03	0.01	0	0.02	0.02	0.03	0.01	0.02	0	0.02	0.01	0.01
18705.5	0.02	0.01	0	0.02	0.02	0.02	0	0.02	0	0.02	0.01	0.02
18705.8	0.02	0.01	0	0.02	0.02	0.02	0	0.02	0.01	0.02	0.02	0.02
18706	0.01	0.01	0.01	0.02	0.02	0.01	0	0.02	0.01	0.03	0.03	0.02
18706.3	0.01	0.01	0.01	0.02	0.02	0.01	0.01	0.01	0.02	0.03	0.04	0.03
18706.5	0.01	0.01	0.02	0.01	0.01	0.01	0.01	0.01	0.03	0.04	0.06	0.03
18706.8	0.01	0.01	0.03	0.01	0.01	0.01	0.01	0.01	0.04	0.05	0.07	0.05
18707	0.01	0.01	0.04	0.01	0.01	0.01	0.01	0.01	0.05	0.05	0.08	0.08
18707.3	0.01	0.01	0.06	0.01	0.01	0.01	0.01	0	0.06	0.06	0.1	0.14
18707.5	0.01	0.01	0.08	0.01	0.01	0	0.01	0	0.09	0.06	0.11	0.22
18707.8	0.01	0.01	0.1	0.01	0.01	0	0.02	0	0.13	0.07	0.14	0.32
18708	0.01	0.01	0.11	0.02	0.01	0.01	0.01	0	0.19	0.09	0.19	0.43
18708.3	0.01	0.01	0.11	0.02	0.01	0.01	0.01	0	0.26	0.15	0.3	0.6
18708.5	0.01	0.01	0.11	0.02	0.01	0.01	0.01	0.01	0.35	0.26	0.47	0.82
18708.8	0.01	0.01	0.12	0.02	0.01	0.01	0.01	0.01	0.52	0.44	0.69	1
18709	0.01	0.01	0.18	0.02	0.01	0.01	0	0.01	0.76	0.66	0.9	0.99
18709.3	0.01	0.02	0.3	0.02	0.01	0.01	0.01	0.01	0.98	0.85	1	0.77
18709.5	0.02	0.02	0.48	0.02	0.02	0.01	0.01	0.01	1	0.91	0.91	0.46
18709.8	0.02	0.02	0.68	0.02	0.02	0.01	0.01	0.01	0.8	0.81	0.68	0.21
18710	0.02	0.02	0.84	0.01	0.02	0.01	0.01	0.01	0.52	0.6	0.41	0.08
18710.3	0.01	0.03	0.83	0.01	0.02	0	0.01	0.01	0.28	0.37	0.22	0.03
18710.5	0.01	0.03	0.65	0.01	0.02	0	0.01	0.01	0.13	0.19	0.1	0.01
18710.8	0.01	0.03	0.38	0.01	0.01	0	0.01	0.01	0.05	0.09	0.05	0.01
18711	0.01	0.03	0.16	0.02	0.01	0	0.01	0.01	0.02	0.04	0.03	0
18711.3	0.01	0.03	0.05	0.02	0.02	0	0.01	0.01	0.01	0.03	0.02	0
18711.5	0.01	0.03	0.01	0.02	0.02	0	0.01	0.01	0	0.02	0.01	0
18711.8	0.02	0.03	0.01	0.02	0.02	0.01	0.01	0.02	0	0.02	0.01	0
18712	0.03	0.03	0	0.03	0.02	0.01	0.02	0.02	0	0.02	0.01	0
18712.3	0.04	0.04	0	0.03	0.02	0.01	0.02	0.03	0	0.01	0	0
18712.5	0.06	0.04	0	0.03	0.02	0.02	0.02	0.04	0	0.01	0	0
18712.8	0.07	0.04	0	0.03	0.02	0.02	0.02	0.04	0	0.01	0	0
18713	0.07	0.05	0.01	0.03	0.02	0.02	0.01	0.04	0	0.01	0	0
18713.3	0.07	0.04	0.01	0.03	0.02	0.02	0.01	0.04	0	0.01	0.01	0
18713.5	0.06	0.04	0.01	0.03	0.03	0.02	0.01	0.03	0	0.01	0.01	0
18713.8	0.05	0.04	0.01	0.03	0.03	0.03	0.02	0.03	0	0.01	0.01	0.01
18714	0.04	0.04	0.01	0.03	0.04	0.03	0.03	0.02	0	0.01	0.01	0.01
18714.3	0.03	0.03	0.01	0.03	0.04	0.03	0.04	0.02	0	0.01	0.02	0.01
18714.5	0.03	0.03	0.01	0.02	0.04	0.03	0.05	0.02	0	0.01	0.02	0.01
18714.8	0.02	0.03	0.01	0.02	0.05	0.03	0.06	0.02	0	0.01	0.03	0.01
18715	0.02	0.03	0.01	0.02	0.05	0.04	0.06	0.02	0.01	0.01	0.03	0.01
18715.3	0.01	0.02	0.01	0.02	0.04	0.04	0.06	0.02	0.01	0.01	0.02	0.01
18715.5	0.01	0.02	0.01	0.02	0.04	0.05	0.06	0.03	0.01	0.01	0.02	0.01
18715.8	0.01	0.02	0.01	0.02	0.04	0.05	0.05	0.03	0.01	0.01	0.01	0.01
18716	0.02	0.02	0.02	0.02	0.03	0.06	0.04	0.03	0.01	0.01	0	0.01
18716.3	0.02	0.02	0.02	0.01	0.03	0.06	0.03	0.03	0.01	0.01	0	0.01
18716.5	0.02	0.02	0.02	0.01	0.02	0.06	0.02	0.03	0.01	0.01	0	0.01
18716.8	0.02	0.02	0.01	0.01	0.02	0.05	0.02	0.03	0.01	0.01	0	0.01
18717	0.03	0.02	0.01	0.01	0.02	0.04	0.02	0.03	0.01	0.01	0	0.01
18717.3	0.03	0.02	0.01	0.01	0.02	0.04	0.01	0.03	0.01	0.01	0	0.01
18717.5	0.03	0.02	0.01	0.01	0.01	0.03	0.01	0.03	0.01	0.01	0	0.01
18717.8	0.03	0.02	0.01	0.01	0.01	0.03	0.01	0.03	0.01	0.01	0	0.01
18718	0.03	0.02	0.01	0.01	0.01	0.03	0.01	0.03	0.01	0	0	0.01
18718.3	0.02	0.02	0.01	0.01	0.01	0.03	0.01	0.03	0.01	0	0	0.01
18718.5	0.02	0.02	0.01	0.01	0.01	0.03	0.01	0.03	0.01	0	0	0.01
18718.8	0.02	0.02	0.01	0.01	0.01	0.03	0.01	0.02	0.01	0	0	0.01
18719	0.01	0.02	0.01	0.01	0.01	0.03	0.01	0.02	0	0	0.01	0.01
18719.3	0.01	0.02	0.01	0.01	0.01	0.03	0.01	0.02	0	0	0.01	0.01
18719.5	0.01	0.02	0.01	0.01	0.01	0.03	0.02	0.02	0	0	0.01	0.01
18719.8	0.01	0.02	0.01	0.01	0.01	0.02	0.02	0.02	0	0	0.01	0.01
18720	0.01	0.02	0	0.01	0.01	0.02	0.02	0.01	0	0	0.01	0.01
18720.3	0.01	0.02	0	0.02	0.01	0.02	0.02	0.01	0.01	0	0.01	0.01
18720.5	0.01	0.02	0	0.02	0.01	0.01	0.02	0.01	0.01	0	0.01	0.01
18720.8	0.01	0.02	0	0.02	0.01	0.01	0.02	0.01	0.01	0	0.01	0.01
18721	0.01	0.02	0	0.02	0.01	0.01	0.02	0.01	0.01	0	0.01	0.01
18721.3	0.01	0.02	0	0.02	0.01	0.01	0.02	0.01	0.01	0	0.01	0.01
18721.5	0.01	0.02	0	0.02	0.01	0.01	0.02	0.01	0.01	0	0.01	0.01
18721.8	0.01	0.02	0	0.03	0.02	0.01	0.01	0.01	0.01	0.01	0.01	0.01
18722	0.01	0.02	0	0.03	0.02	0.01	0.01	0.01	0.01	0.01	0	0.01
18722.3	0.01	0.02	0	0.02	0.02	0.01	0.01	0.01	0.01	0.01	0	0.01
18722.5	0.01	0.01	0	0.02	0.02	0.01	0.01	0.02	0.01	0.01	0.01	0.01
18722.8	0.01	0.01	0	0.02	0.01	0.01	0.01	0.02	0.01	0.01	0.01	0.01
18723	0.01	0.01	0.01	0.02	0.01	0.01	0.01	0.02	0.01	0.01	0.01	0.01
18723.3	0.01	0.01	0.01	0.02	0.01	0.01	0.01	0.02	0.01	0.01	0.01	0.01
18723.5	0.01	0.01	0.01	0.02	0.01	0.01	0.01	0.02	0.01	0.01	0.01	0.01
18723.8	0.01	0.01	0.01	0.01	0.01	0.02	0.01	0.02	0.01	0.01	0.01	0.01
18724	0.01	0.01	0.01	0.01	0.01	0.02	0.01	0.02	0.01	0.01	0.01	0.01
18724.3	0.01	0.01	0.01	0.01	0.02	0.02	0.01	0.02	0.01	0.01	0.01	0
18724.5	0.02	0.02	0.01	0.01	0.02	0.02	0.02	0.02	0.01	0.01	0.01	0
18724.8	0.02	0.02	0.01	0.01	0.02	0.02	0.02	0.03	0	0.01	0.01	0
18725	0.02	0.02	0.01	0.01	0.02	0.02	0.02	0.03	0	0.01	0.01	0
18725.3	0.02	0.02	0.01	0.01	0.02	0.02	0.02	0.03	0	0.01	0.01	0
18725.5	0.02	0.02	0.01	0.01	0.02	0.02	0.02	0.03	0	0.01	0.02	0
18725.8	0.03	0.02	0.01	0.01	0.03	0.02	0.02	0.03	0	0.01	0.02	0.01
18726	0.03	0.03	0.01	0.01	0.03	0.02	0.02	0.03	0	0.01	0.02	0.01
18726.3	0.03	0.03	0.01	0.01	0.03	0.02	0.02	0.03	0	0	0.02	0.01
18726.5	0.03	0.03	0.01	0.01	0.03	0.02	0.02	0.03	0	0.01	0.02	0.02
18726.8	0.03	0.03	0.01	0.02	0.03	0.02	0.02	0.03	0	0.01	0.03	0.02
18727	0.03	0.03	0.01	0.02	0.03	0.02	0.02	0.03	0	0.01	0.03	0.03
18727.3	0.03	0.03	0.01	0.02	0.02	0.02	0.02	0.03	0.01	0.01	0.03	0.03
18727.5	0.03	0.03	0.01	0.02	0.02	0.02	0.02	0.03	0.01	0.01	0.03	0.04
18727.8	0.03	0.03	0.02	0.02	0.02	0.02	0.02	0.03	0.01	0.02	0.03	0.04
18728	0.03	0.03	0.02	0.02	0.02	0.02	0.02	0.02	0.01	0.02	0.03	0.04
18728.3	0.03	0.03	0.02	0.02	0.02	0.02	0.02	0.02	0.02	0.03	0.02	0.04
18728.5	0.03	0.03	0.03	0.02	0.02	0.02	0.03	0.02	0.02	0.04	0.02	0.04
18728.8	0.03	0.03	0.04	0.02	0.02	0.02	0.03	0.02	0.03	0.04	0.02	0.04
18729	0.03	0.03	0.05	0.02	0.02	0.02	0.03	0.02	0.03	0.04	0.02	0.04
18729.3	0.03	0.03	0.06	0.02	0.02	0.02	0.03	0.02	0.03	0.04	0.03	0.04
18729.5	0.03	0.02	0.06	0.02	0.02	0.02	0.03	0.02	0.04	0.04	0.03	0.04
18729.8	0.03	0.02	0.06	0.02	0.02	0.02	0.03	0.02	0.04	0.03	0.03	0.04
18730	0.03	0.02	0.05	0.02	0.02	0.02	0.03	0.02	0.04	0.03	0.03	0.04
18730.3	0.03	0.02	0.05	0.02	0.02	0.03	0.02	0.02	0.04	0.03	0.03	0.04
18730.5	0.03	0.02	0.04	0.02	0.02	0.03	0.02	0.02	0.04	0.04	0.03	0.04
18730.8	0.03	0.02	0.03	0.02	0.01	0.03	0.02	0.02	0.04	0.04	0.04	0.03
18731	0.03	0.02	0.02	0.02	0.01	0.04	0.02	0.02	0.05	0.04	0.03	0.03
18731.3	0.02	0.02	0.01	0.02	0.01	0.04	0.02	0.02	0.05	0.04	0.03	0.03
18731.5	0.02	0.02	0.01	0.02	0.01	0.04	0.02	0.02	0.05	0.04	0.03	0.03
18731.8	0.02	0.02	0.01	0.01	0.01	0.04	0.02	0.02	0.05	0.03	0.03	0.03
18732	0.01	0.02	0.02	0.01	0.01	0.04	0.02	0.02	0.04	0.03	0.02	0.03
18732.3	0.01	0.02	0.02	0.01	0.01	0.04	0.02	0.02	0.04	0.03	0.02	0.04
18732.5	0.01	0.02	0.02	0.01	0.01	0.03	0.02	0.01	0.03	0.03	0.02	0.03
18732.8	0.01	0.02	0.02	0.02	0.01	0.03	0.02	0.01	0.02	0.02	0.02	0.03
18733	0.01	0.02	0.02	0.02	0.01	0.03	0.02	0.01	0.02	0.02	0.02	0.03
18733.3	0.01	0.02	0.02	0.02	0.01	0.02	0.02	0.01	0.02	0.02	0.02	0.02
18733.5	0.01	0.02	0.01	0.02	0.01	0.02	0.01	0.01	0.01	0.02	0.02	0.02
18733.8	0.01	0.02	0.01	0.02	0.01	0.02	0.01	0.01	0.01	0.02	0.02	0.02
18734	0.01	0.02	0.01	0.02	0.01	0.01	0.01	0.02	0.01	0.02	0.02	0.02
18734.3	0.01	0.02	0.01	0.02	0.01	0.01	0.01	0.02	0.01	0.02	0.02	0.01
18734.5	0.01	0.02	0.01	0.02	0.01	0.01	0.01	0.02	0.01	0.01	0.01	0.01
18734.8	0.01	0.02	0.01	0.02	0.01	0.01	0.01	0.02	0.01	0.01	0.01	0.01
18735	0.01	0.02	0.01	0.01	0.01	0.01	0.01	0.02	0.01	0.01	0.01	0.01
18735.3	0.01	0.02	0.01	0.01	0.01	0.01	0.01	0.02	0.01	0.01	0.01	0.01
18735.5	0.01	0.02	0.01	0.01	0.01	0.01	0.01	0.02	0.01	0.01	0.01	0.01
18735.8	0.01	0.02	0.01	0.01	0.01	0.01	0.01	0.02	0.01	0.01	0.01	0.01
18736	0.01	0.01	0.01	0.01	0.01	0.01	0.01	0.02	0.01	0.01	0.01	0.01
18736.3	0.01	0.01	0.01	0.01	0.01	0.01	0.01	0.02	0.01	0.01	0.01	0.01
18736.5	0.01	0.01	0.01	0.01	0.01	0.01	0.01	0.02	0.01	0.01	0.01	0.01
18736.8	0.01	0.01	0.01	0.01	0.01	0.01	0.01	0.02	0.01	0.01	0.01	0.01
18737	0.01	0.01	0.01	0.01	0.01	0.01	0.01	0.02	0.01	0.01	0.01	0.01
18737.3	0.01	0.01	0.01	0.01	0.01	0.01	0.02	0.02	0.01	0.01	0.01	0.01
18737.5	0.01	0.01	0.01	0.01	0.02	0.01	0.02	0.02	0.01	0.01	0.01	0.01
18737.8	0.01	0.01	0.01	0.01	0.02	0.02	0.02	0.02	0.01	0.01	0.01	0.01
18738	0.01	0.01	0.01	0.01	0.02	0.02	0.02	0.02	0.01	0.01	0.01	0.01
18738.3	0.01	0.01	0.01	0.01	0.02	0.02	0.02	0.02	0.01	0.01	0.01	0.01
18738.5	0.01	0.01	0.02	0.01	0.02	0.02	0.02	0.02	0.01	0.01	0.01	0.01
18738.8	0.01	0.01	0.02	0.01	0.02	0.02	0.02	0.02	0.01	0.01	0.01	0.01
18739	0.01	0.01	0.02	0.01	0.02	0.02	0.02	0.02	0.01	0.01	0.01	0.01
18739.3	0.01	0.01	0.02	0.01	0.02	0.02	0.01	0.02	0.01	0.01	0.01	0.01
18739.5	0.01	0.01	0.02	0.01	0.02	0.02	0.01	0.02	0.01	0.01	0.01	0.01
18739.8	0.02	0.01	0.02	0.01	0.02	0.02	0.01	0.02	0	0.01	0.01	0.01
18740	0.02	0.01	0.02	0.01	0.02	0.02	0.01	0.02	0	0.01	0.01	0.01
18740.3	0.02	0.02	0.01	0.01	0.02	0.02	0.01	0.01	0	0.01	0.02	0.02
18740.5	0.02	0.02	0.01	0.01	0.01	0.02	0.01	0.01	0	0.01	0.02	0.02
18740.8	0.02	0.02	0.01	0.01	0.01	0.02	0.01	0.01	0	0.01	0.02	0.02
18741	0.03	0.02	0.01	0.01	0.01	0.01	0.01	0.01	0	0.01	0.02	0.02
18741.3	0.03	0.02	0.01	0.01	0.01	0.01	0.01	0.01	0.01	0.01	0.02	0.02
18741.5	0.03	0.02	0.01	0.01	0.01	0.01	0.01	0.01	0.01	0.01	0.02	0.03
18741.8	0.03	0.02	0.01	0.01	0.01	0.01	0.01	0.01	0.01	0.01	0.02	0.03
18742	0.03	0.02	0.01	0.01	0.01	0.01	0.01	0.01	0.01	0.01	0.02	0.03
18742.3	0.03	0.02	0.01	0.01	0.01	0.01	0.01	0.01	0.01	0.01	0.02	0.03
18742.5	0.03	0.02	0.01	0.01	0.01	0.02	0.01	0.01	0.02	0.01	0.02	0.03
18742.8	0.02	0.02	0.01	0.01	0.01	0.02	0.01	0.01	0.02	0.01	0.02	0.03
18743	0.02	0.02	0.01	0.01	0.01	0.02	0.01	0.01	0.02	0.01	0.02	0.03
18743.3	0.02	0.02	0.01	0.01	0.01	0.02	0.01	0.01	0.02	0.02	0.02	0.02
18743.5	0.02	0.02	0.02	0.01	0.01	0.02	0.01	0.01	0.03	0.02	0.02	0.02
18743.8	0.02	0.02	0.02	0.01	0.01	0.02	0.01	0.01	0.03	0.02	0.02	0.02
18744	0.02	0.02	0.02	0.01	0.01	0.02	0.01	0.01	0.03	0.02	0.02	0.02
18744.3	0.01	0.02	0.02	0.01	0.01	0.02	0.01	0.01	0.03	0.02	0.02	0.02
18744.5	0.01	0.02	0.03	0.01	0.01	0.02	0.01	0.01	0.04	0.03	0.02	0.02
18744.8	0.01	0.02	0.03	0.01	0.01	0.02	0.01	0.01	0.04	0.03	0.02	0.02
18745	0.01	0.02	0.03	0.01	0.01	0.01	0.01	0.01	0.04	0.03	0.02	0.02
18745.3	0.01	0.02	0.03	0.02	0.01	0.01	0.01	0.02	0.04	0.03	0.02	0.02
18745.5	0.01	0.02	0.02	0.02	0.01	0.01	0.01	0.02	0.03	0.03	0.02	0.02
18745.8	0	0.02	0.02	0.02	0.01	0.01	0.01	0.02	0.03	0.03	0.03	0.02
18746	0	0.02	0.02	0.02	0.01	0.01	0.01	0.02	0.03	0.03	0.03	0.02
18746.3	0	0.01	0.02	0.02	0.01	0.01	0.01	0.01	0.03	0.03	0.03	0.02
18746.5	0	0.01	0.02	0.01	0.01	0.01	0.01	0.01	0.02	0.03	0.03	0.02
18746.8	0	0.01	0.02	0.01	0.01	0.01	0.01	0.01	0.02	0.03	0.03	0.02
18747	0.01	0.01	0.02	0.01	0.01	0.01	0.01	0.01	0.02	0.03	0.03	0.02
18747.3	0.01	0.01	0.02	0.01	0.01	0.01	0.01	0.01	0.02	0.02	0.03	0.02
18747.5	0.01	0.01	0.02	0.01	0.01	0.01	0.01	0.01	0.01	0.02	0.03	0.03
18747.8	0.01	0.01	0.02	0.01	0.01	0.01	0.01	0.01	0.01	0.02	0.02	0.03
18748	0.01	0.01	0.02	0.01	0.01	0.01	0.01	0.01	0.01	0.02	0.02	0.03
18748.3	0	0.01	0.02	0.01	0.01	0.01	0.01	0	0.01	0.02	0.02	0.02
18748.5	0	0.01	0.02	0.01	0.01	0.01	0.01	0	0.01	0.02	0.02	0.02
18748.8	0	0.01	0.02	0.01	0.01	0.01	0.01	0	0.01	0.02	0.01	0.02
18749	0	0.01	0.03	0.01	0.01	0.01	0.01	0	0.01	0.02	0.01	0.02
18749.3	0	0.01	0.03	0.01	0.01	0.01	0.01	0	0.01	0.02	0.01	0.02
18749.5	0	0.01	0.03	0.01	0.01	0.01	0.01	0	0.01	0.02	0.01	0.02
18749.8	0.01	0	0.02	0.01	0.01	0.01	0.01	0	0.01	0.02	0.01	0.02
18750	0.01	0	0.02	0.01	0.01	0.01	0.01	0	0.01	0.01	0.01	0.02
18750.3	0.01	0	0.02	0.01	0.01	0.01	0.01	0.01	0.01	0.01	0.01	0.02
18750.5	0.01	0	0.02	0.01	0.01	0.01	0.01	0.01	0.01	0.01	0.01	0.02
18750.8	0.01	0	0.02	0.01	0.01	0.01	0.01	0.01	0.01	0.01	0.01	0.02
18751	0.01	0	0.02	0.01	0.01	0.01	0.01	0.01	0.01	0.01	0.01	0.02
18751.3	0.01	0.01	0.01	0.01	0.01	0.01	0.01	0.01	0.01	0.01	0.01	0.02
18751.5	0.02	0.01	0.01	0.01	0.01	0.01	0.01	0.01	0.01	0.01	0.01	0.02
18751.8	0.02	0.01	0.01	0.01	0.01	0.01	0.02	0.01	0.01	0.01	0.01	0.02
18752	0.01	0.01	0.01	0.01	0.01	0.01	0.02	0.02	0.01	0.01	0.01	0.02
18752.3	0.01	0.01	0.01	0.01	0.01	0.02	0.02	0.02	0.01	0.01	0.01	0.02
18752.5	0.01	0.01	0.01	0.01	0.01	0.02	0.02	0.02	0.01	0.01	0.01	0.02
18752.8	0.01	0.01	0.01	0.01	0.01	0.02	0.01	0.02	0.01	0.01	0.01	0.02
18753	0.01	0.01	0.01	0.01	0.01	0.02	0.01	0.02	0.01	0.01	0.01	0.02
18753.3	0.01	0.01	0.01	0.01	0.01	0.02	0.01	0.01	0.01	0.01	0.01	0.02
18753.5	0.01	0.01	0.01	0.01	0.01	0.02	0.01	0.01	0.01	0.01	0.01	0.01
18753.8	0.01	0.01	0.01	0.01	0	0.02	0.01	0.01	0.01	0.01	0.01	0.01
18754	0.01	0.01	0.01	0.01	0	0.02	0.01	0.01	0.01	0.01	0.01	0.01
18754.3	0.01	0.01	0.01	0.01	0	0.02	0.01	0.01	0.01	0.01	0.01	0.01
18754.5	0.01	0.01	0.01	0.01	0	0.02	0.01	0.01	0.01	0.01	0.01	0.01
18754.8	0.01	0.01	0.01	0.01	0	0.02	0.01	0.01	0.01	0.01	0.01	0
18755	0.01	0.01	0.01	0.01	0	0.02	0.01	0.01	0.01	0.01	0.01	0
18755.3	0.01	0.01	0.01	0	0	0.02	0	0.01	0.01	0.01	0.01	0
18755.5	0.01	0.01	0	0	0	0.02	0	0.01	0.01	0.01	0.01	0
18755.8	0.01	0.01	0	0	0	0.02	0	0.01	0.01	0.01	0.01	0
18756	0.01	0.01	0	0	0	0.01	0	0.01	0.01	0.01	0.01	0
18756.3	0.01	0.01	0	0	0	0.01	0	0.01	0.01	0.01	0.01	0
18756.5	0.01	0.01	0	0	0	0.01	0	0.01	0.01	0.01	0.01	0
18756.8	0.01	0.01	0	0	0	0.01	0	0	0.01	0.01	0.01	0
18757	0.01	0.01	0	0	0	0.01	0	0	0.01	0.01	0.01	0
18757.3	0.01	0.01	0	0	0.01	0.01	0	0	0.01	0.01	0.01	0.01
18757.5	0.01	0.01	0	0	0.01	0.01	0	0	0.01	0.01	0.01	0.01
18757.8	0.01	0.01	0.01	0	0.01	0.01	0	0	0.01	0.02	0.01	0.01
18758	0.01	0.01	0.01	0	0.01	0	0	0	0.01	0.02	0.01	0.01
18758.3	0.01	0.01	0.01	0.01	0.01	0	0	0	0.01	0.02	0.01	0.01
18758.5	0.01	0.01	0.01	0.01	0.01	0	0	0	0.01	0.02	0.01	0.01
18758.8	0.01	0.01	0.01	0.01	0.01	0	0.01	0	0.01	0.02	0.01	0.01
18759	0.01	0.01	0.01	0.01	0.01	0	0.01	0	0.01	0.02	0.01	0.01
18759.3	0.01	0.01	0.01	0.01	0.01	0	0.01	0	0.01	0.02	0.01	0.01
18759.5	0.01	0.01	0.01	0.01	0.01	0	0.01	0	0.01	0.02	0.01	0.01
18759.8	0.01	0.01	0.01	0.01	0.01	0	0.01	0	0.01	0.02	0.01	0.01
18760	0	0.01	0.01	0.01	0.01	0	0.01	0	0.01	0.02	0.01	0.01
18760.3	0	0.01	0.01	0.01	0.01	0	0.01	0	0.01	0.02	0.01	0.01
18760.5	0.01	0.01	0.01	0.01	0.01	0	0.01	0.01	0.01	0.01	0.01	0.01
18760.8	0.01	0.01	0.01	0.01	0.01	0	0.01	0.01	0.01	0.01	0.01	0.01
18761	0.01	0.01	0.01	0.01	0.01	0	0.01	0.01	0.01	0.01	0.01	0.01
18761.3	0.01	0.01	0.02	0.01	0.01	0	0.01	0.01	0.01	0.01	0.02	0.01
18761.5	0.01	0.02	0.02	0.01	0.01	0	0.01	0.01	0.01	0.01	0.02	0.01
18761.8	0.01	0.02	0.02	0.01	0.01	0	0.01	0.01	0.01	0.01	0.02	0.01
18762	0.01	0.02	0.02	0.01	0.02	0	0.01	0.01	0.01	0.01	0.02	0.01
18762.3	0.02	0.02	0.02	0.01	0.02	0	0.01	0.01	0.01	0.01	0.02	0.01
18762.5	0.02	0.02	0.02	0.01	0.02	0.01	0.01	0.01	0.01	0.01	0.03	0.01
18762.8	0.02	0.02	0.02	0.01	0.02	0.01	0.01	0.01	0.01	0.01	0.03	0.01
18763	0.02	0.02	0.02	0.01	0.02	0.01	0.01	0.01	0.01	0.01	0.03	0.01
18763.3	0.03	0.02	0.02	0.01	0.02	0.01	0.01	0.01	0.01	0.01	0.03	0.01
18763.5	0.03	0.02	0.02	0.01	0.02	0.01	0.01	0.01	0.01	0.01	0.03	0.01
18763.8	0.03	0.02	0.02	0.01	0.02	0.01	0.01	0.01	0.01	0	0.03	0.01
18764	0.03	0.02	0.02	0.01	0.02	0.01	0.01	0.01	0.01	0	0.03	0.01
18764.3	0.02	0.02	0.02	0.01	0.02	0.01	0.01	0.01	0.01	0	0.02	0.01
18764.5	0.02	0.02	0.02	0.01	0.02	0.01	0.01	0.01	0.01	0	0.02	0.01
18764.8	0.01	0.02	0.02	0.01	0.02	0.01	0.01	0.01	0.01	0	0.01	0.01
18765	0.01	0.02	0.02	0.01	0.01	0.02	0.01	0.01	0.01	0	0.01	0.02
18765.3	0	0.01	0.01	0.01	0.01	0.02	0.01	0.01	0.01	0	0.01	0.02
18765.5	0	0.01	0.01	0.01	0.01	0.02	0.01	0.01	0.01	0	0	0.01
18765.8	0	0.01	0.01	0.01	0.01	0.01	0.01	0.01	0.01	0	0	0.01
18766	0	0.01	0.01	0.01	0.01	0.01	0.01	0.01	0.01	0	0	0.01
18766.3	0	0.01	0.01	0.01	0.01	0.01	0	0.01	0.01	0	0	0.01
18766.5	0	0.01	0.01	0.01	0.01	0.01	0	0.01	0.01	0	0	0.01
18766.8	0	0.01	0	0.01	0	0.01	0	0.01	0.01	0.01	0.01	0.01
18767	0	0.01	0	0.01	0	0.01	0	0.01	0.01	0.01	0.01	0.01
18767.3	0	0.01	0	0.01	0	0.01	0	0.01	0.01	0.01	0.01	0.01
18767.5	0	0.01	0	0.01	0	0.01	0	0.01	0.01	0.01	0.01	0.01
18767.8	0	0.01	0	0.01	0	0.01	0	0.01	0.01	0.01	0.01	0.01
18768	0	0.01	0	0	0	0.01	0	0.01	0.01	0.01	0.01	0.01
18768.3	0	0	0	0	0	0.01	0	0.01	0.01	0.01	0.01	0
18768.5	0	0	0	0	0	0.01	0	0.01	0.01	0.01	0.01	0
18768.8	0	0	0	0	0	0.01	0	0.01	0.01	0.01	0	0
18769	0	0	0	0	0	0	0	0	0.01	0.01	0	0
18769.3	0	0	0	0	0	0	0	0	0.01	0.01	0	0
18769.5	0	0	0.01	0	0	0	0	0	0.01	0.01	0	0
18769.8	0	0	0.01	0	0	0	0	0	0.01	0.02	0	0
18770	0	0	0.01	0	0	0	0	0	0.01	0.02	0	0
18770.3	0	0	0.01	0	0	0	0	0	0.01	0.02	0	0
18770.5	0	0	0.01	0	0	0	0	0	0.01	0.02	0	0
18770.8	0	0	0.01	0	0	0	0	0	0	0.01	0	0
18771	0	0	0.01	0	0	0	0	0	0	0.01	0	0
18771.3	0	0	0.01	0	0	0	0	0	0	0.01	0	0
18771.5	0	0	0.01	0	0	0	0	0	0	0.01	0	0.01
18771.8	0	0	0.01	0	0	0	0	0	0	0.01	0	0.01
18772	0	0	0.01	0	0	0	0	0	0	0	0	0.01
18772.3	0	0	0.01	0	0	0	0	0	0	0	0	0.01
18772.5	0	0	0.01	0	0	0	0	0	0	0	0	0.01
18772.8	0.01	0	0.01	0	0	0	0	0	0	0.01	0	0.01
18773	0.01	0	0.01	0	0	0	0	0	0.01	0.01	0.01	0.01
18773.3	0.01	0	0.01	0	0	0	0	0	0.01	0.01	0.01	0.01
18773.5	0.01	0	0.01	0	0	0	0	0	0.01	0.01	0.01	0.01
18773.8	0.01	0	0.01	0.01	0	0	0	0	0.01	0.01	0.01	0.01
18774	0.01	0	0.01	0.01	0	0	0	0	0.01	0	0.02	0.01
18774.3	0.01	0	0.01	0.01	0	0	0	0	0.01	0	0.02	0.01
18774.5	0.01	0	0.01	0.01	0	0	0	0	0.01	0	0.02	0.01
18774.8	0.01	0	0.01	0.01	0.01	0	0	0	0.01	0	0.02	0.01
18775	0.01	0.01	0.01	0.01	0.01	0	0	0	0.01	0	0.02	0.01
18775.3	0.01	0.01	0.01	0.01	0.01	0	0	0	0.01	0	0.02	0.01
18775.5	0.01	0.01	0.01	0	0.01	0	0	0	0.01	0	0.02	0.01
18775.8	0.02	0.01	0.01	0	0.01	0	0	0	0.01	0	0.02	0.01
18776	0.02	0.01	0.01	0	0.01	0	0	0.01	0.01	0	0.01	0.01
18776.3	0.02	0.01	0.01	0	0.01	0	0	0.01	0.01	0.01	0.01	0.01
18776.5	0.01	0.01	0.01	0	0.01	0	0	0.01	0.01	0.01	0.01	0.01
18776.8	0.01	0.01	0.01	0.01	0.01	0.01	0.01	0.01	0.01	0.01	0.01	0.01
18777	0.01	0.01	0.01	0.01	0.01	0.01	0.01	0.02	0.01	0.01	0.01	0.02
18777.3	0.01	0.01	0.01	0.01	0.01	0.01	0.01	0.02	0.01	0.01	0.01	0.02
18777.5	0.01	0.01	0.01	0.01	0.01	0.01	0.01	0.02	0.01	0.01	0	0.02
18777.8	0.01	0.01	0.01	0.01	0.01	0.02	0.01	0.02	0.01	0.01	0	0.02
18778	0.01	0.01	0.01	0.01	0.01	0.02	0.02	0.02	0.01	0.01	0	0.02
18778.3	0.01	0.01	0.01	0.01	0.01	0.02	0.02	0.02	0.01	0.02	0	0.02
18778.5	0.01	0.02	0.01	0.01	0.02	0.03	0.03	0.02	0.01	0.02	0	0.01
18778.8	0.01	0.02	0.01	0.01	0.02	0.03	0.03	0.02	0.01	0.02	0	0.01
18779	0.01	0.02	0.01	0.01	0.02	0.03	0.04	0.02	0.01	0.02	0	0.01
18779.3	0.01	0.02	0.01	0.01	0.02	0.03	0.04	0.02	0.01	0.01	0	0.01
18779.5	0.01	0.02	0.01	0.01	0.02	0.03	0.04	0.02	0.01	0.01	0	0.01
18779.8	0.01	0.02	0.01	0.01	0.01	0.03	0.04	0.02	0.01	0.01	0	0.01
18780	0.01	0.02	0.01	0.01	0.01	0.03	0.03	0.02	0.01	0	0	0.01
18780.3	0.01	0.02	0.01	0.01	0.01	0.03	0.03	0.02	0.01	0	0	0
18780.5	0.01	0.02	0.01	0.01	0.01	0.02	0.02	0.02	0.01	0.01	0	0
18780.8	0	0.02	0.01	0.01	0.01	0.02	0.02	0.02	0.01	0.01	0	0
18781	0	0.02	0	0.01	0.01	0.02	0.01	0.01	0	0.01	0	0
18781.3	0	0.01	0	0.01	0.01	0.01	0.01	0.01	0	0.01	0	0
18781.5	0	0.01	0	0.01	0.01	0.01	0.01	0.01	0	0	0	0
18781.8	0	0.01	0	0.01	0	0.01	0.01	0.01	0	0	0	0
18782	0	0.01	0	0.01	0	0.01	0	0.01	0	0	0	0
18782.3	0	0.01	0	0.01	0	0.01	0	0.01	0	0	0	0.01
18782.5	0	0	0	0.01	0	0	0	0	0	0	0	0.01
18782.8	0	0	0	0.01	0	0	0	0	0	0	0	0.01
18783	0	0	0	0.01	0	0	0	0	0	0	0	0
18783.3	0	0	0.01	0	0	0	0	0	0.01	0	0	0
18783.5	0	0	0.01	0	0	0	0	0	0.01	0	0	0
18783.8	0	0	0.01	0	0	0	0	0	0.01	0	0	0
18784	0	0	0.01	0	0	0	0	0	0.01	0	0	0
18784.3	0	0	0.01	0	0	0	0	0	0.01	0	0	0
18784.5	0	0	0.01	0	0	0	0	0	0.01	0	0	0
18784.8	0	0	0.01	0	0	0	0	0	0	0	0	0
18785	0	0	0.01	0	0	0	0	0	0	0	0	0
18785.3	0	0	0.01	0	0	0	0	0	0	0	0	0
18785.5	0	0	0.01	0	0	0	0	0	0	0	0	0.01
18785.8	0	0	0.01	0	0	0	0	0	0	0	0.01	0.01
18786	0	0.01	0	0	0	0	0	0	0	0	0.01	0.01
18786.3	0	0.01	0	0	0	0	0	0	0	0	0.01	0.01
18786.5	0	0.01	0	0	0	0	0	0	0	0.01	0.01	0.01
18786.8	0	0.01	0	0	0	0	0	0	0	0.01	0.01	0.01
18787	0	0.01	0	0	0	0	0	0	0	0.01	0.02	0.01
18787.3	0	0.02	0	0	0.01	0	0	0	0	0.01	0.02	0.01
18787.5	0	0.02	0	0	0.01	0	0	0	0	0.01	0.02	0.01
18787.8	0	0.02	0	0	0.01	0	0	0	0.01	0.01	0.02	0.01
18788	0	0.02	0	0	0.01	0	0	0	0.01	0.01	0.02	0.01
18788.3	0	0.02	0	0	0.01	0	0	0	0.01	0.01	0.02	0.01
18788.5	0	0.01	0	0	0.01	0	0	0	0.01	0.01	0.02	0.01
18788.8	0	0.01	0	0	0.01	0	0	0.01	0.01	0.01	0.01	0.01
18789	0	0.01	0	0	0.01	0	0	0.01	0.01	0.01	0.01	0.01
18789.3	0	0	0	0	0.01	0	0	0.01	0.01	0.01	0.01	0.01
18789.5	0.01	0	0	0.01	0.01	0	0	0.01	0.01	0.01	0.01	0.02
18789.8	0.01	0	0.01	0.01	0.01	0	0	0.01	0.01	0.01	0	0.02
18790	0.01	0.01	0.01	0.01	0.01	0	0	0.01	0.01	0.01	0	0.02
18790.3	0.01	0.01	0.01	0.01	0.01	0	0	0.01	0.01	0.01	0	0.02
18790.5	0.01	0.01	0.01	0.01	0.01	0.01	0.01	0.01	0.01	0.01	0	0.03
18790.8	0.01	0.01	0.01	0.01	0.01	0.01	0.01	0.01	0.01	0.01	0	0.02
18791	0.02	0.01	0.01	0.01	0.01	0.01	0.01	0.01	0.01	0.01	0	0.02
18791.3	0.02	0.01	0.02	0.01	0.01	0.01	0.01	0.02	0.01	0.01	0	0.02
18791.5	0.02	0.01	0.02	0.01	0.01	0.02	0.02	0.02	0.01	0.01	0	0.02
18791.8	0.02	0.01	0.02	0.01	0.01	0.02	0.02	0.01	0.01	0.01	0	0.02
18792	0.02	0.01	0.02	0.01	0.01	0.02	0.02	0.01	0.01	0.01	0	0.01
18792.3	0.02	0.01	0.02	0.01	0.01	0.02	0.02	0.01	0.01	0.01	0	0.01
18792.5	0.01	0.01	0.02	0.01	0.01	0.02	0.02	0.01	0.01	0.01	0	0.01
18792.8	0.01	0.01	0.02	0.01	0.01	0.02	0.02	0.01	0	0.01	0	0.01
18793	0.01	0.01	0.02	0.01	0.01	0.02	0.02	0.01	0	0.01	0	0.01
18793.3	0.01	0.01	0.01	0.01	0.01	0.02	0.02	0.01	0	0.01	0	0.01
18793.5	0.01	0.01	0.01	0.01	0.01	0.02	0.02	0.01	0	0.01	0	0.01
18793.8	0.01	0.01	0.01	0.01	0.01	0.01	0.02	0.01	0.01	0.01	0	0.01
18794	0.01	0.01	0.01	0.01	0.01	0.01	0.01	0.01	0.01	0.01	0.01	0
18794.3	0.01	0.01	0.01	0.01	0.01	0.01	0.01	0.01	0.01	0.01	0.01	0
18794.5	0.01	0.01	0.01	0.01	0.01	0.01	0.01	0	0.01	0.01	0.01	0
18794.8	0.01	0.01	0.01	0	0	0.01	0.01	0.01	0.01	0.01	0.01	0
18795	0	0.01	0.01	0	0	0.01	0.01	0.01	0.02	0.01	0.01	0
18795.3	0	0.01	0	0	0	0	0	0.01	0.02	0.01	0.01	0
18795.5	0	0.01	0	0	0	0	0	0.01	0.01	0	0	0
18795.8	0	0.01	0	0	0	0	0	0.01	0.01	0	0	0
18796	0	0.01	0	0	0.01	0	0	0.01	0.01	0	0	0
18796.3	0	0.01	0	0	0.01	0	0	0	0.01	0	0	0
18796.5	0	0.01	0	0	0.01	0	0	0	0	0	0	0
18796.8	0	0.01	0	0	0.01	0	0	0	0	0	0	0
18797	0	0.01	0	0	0.01	0	0	0	0	0	0	0
18797.3	0	0.01	0	0	0	0	0	0	0	0	0	0
18797.5	0	0.01	0	0	0	0	0	0	0	0	0	0
18797.8	0	0.01	0	0	0	0	0	0	0	0	0	0
18798	0	0.01	0	0	0	0	0	0	0	0	0	0
18798.3	0	0.01	0	0	0	0	0	0	0	0	0	0
18798.5	0	0.01	0	0	0	0	0	0	0	0	0	0
18798.8	0	0.01	0	0	0	0	0	0	0	0	0	0.01
18799	0	0.01	0	0	0	0	0	0	0	0	0	0.01
18799.3	0	0	0	0	0	0	0	0	0	0	0	0.01
18799.5	0	0	0	0	0	0	0	0	0	0	0	0.01
18799.8	0	0	0	0	0	0	0	0	0	0	0	0.01
18800	0	0	0	0	0	0	0	0	0	0	0	0.01

## Sheet: Fig 4CD
Data for Figure 4C,D: GC-MS analysis of urine from trios of wild male brothers
Data are expressed as % of total peak area (excluding peaks present in control samples)
			Male_sample number (a,b = technical duplicates)																																	PCA weightings
Peak number	Retention Time (mins)	Tentative identity	a1_33105a	a1_33105b	a1_33115a	a1_33115b	a2_33104a	a2_33104b	a3_10279a	a3_10279b	b1_33111a	b1_33111b	b1_33116a	b1_33116b	b2_33109a	b2_33109b	b3_31110a	b3_31110b	c1_33113a	c1_33113b	c1_33117a	c1_33117b	c2_33112a	c2_33112b	c3_33114a	c3_33114b	d1_33108a	d1_33108b	d1_33118a	d1_33118b	d2_33107a	d2_33107b	d3_33106a	d3_33106a		PC1	PC2	PC3
1	2.4	Trimethylamine1	0.639802	0.569195	0.469774	0.419485	0.558366	0.459538	0.664328	0.559404	0.668635	0.341414	0.505427	0.570726	0.518207	0.658002	0.518207	0.78642	0.261394	0.437083	0.740394	0.435246	0.240336	0.0692339	0.468399	0.443471	0.549432	0.186067	0.584739	0.594925	0.473815	0.149368	0.565215	0.555161		-0.368	-0.208	0.423
2	2.47	Trimethylamine2	0.345755	0.238211	0.21318	0.184139	0.108193	0.306902	0.180924	0.160145	0.117984	0.0759445	0.41248	0.693774	0.615348	0.774423	1.13602	1.39401	0.218251	0.309937	0.424616	0.308635	0.0563008	0.0306034	0.112658	0.306143	0.272337	0.626507	0.231161	0.265467	0.228758	0.152892	0.103836	0.240826		-0.202	-0.592	-0.039
3	4.31	Hexenal1	24.7465	25.6052	23.735	24.46	29.2135	27.7936	24.7708	22.8441	29.6848	28.7236	29.8353	26.9158	23.651	24.4582	29.4647	30.1637	21.5619	24.6829	17.6496	24.6354	21.5411	26.8082	22.3522	21.1837	19.8059	20.738	23.4953	20.5133	20.4546	20.8129	24.0983	22.5845		-0.623	-0.381	0.497
4	4.87	Hexenone	0.794427	0.794638	0.499457	0.567137	0.503446	0.605652	0.298313	0.307948	0.508138	0.68716	0.622462	0.826613	0.762209	0.47633	0.204448	0.133353	1.03416	0.696727	0.211074	0.638841	1.26797	0.930745	0.940145	0.980779	0.890229	0.739197	0.490616	0.524022	1.21305	1.19043	0.819771	0.780427		0.322	0.061	-0.523
5	6.81	Hexenal2	12.7576	12.8168	12.5217	12.8548	15.1513	13.6584	12.6836	11.5943	14.6561	14.0312	13.9685	13.7115	12.3746	12.5398	14.5162	14.5551	10.8276	11.7869	9.50335	11.7374	11.1238	13.2277	11.6221	11.1573	10.4841	10.9423	12.2003	10.987	10.96	10.4088	12.4219	11.868		-0.69	-0.326	0.466
6	7.1	Acetyl-methylfuran	0.477144	0.46532	0.365009	0.362081	0.365107	0.421769	0.388484	0.421812	0.328269	0.339324	0.485627	0.426196	0.293544	0.3806	0.288407	0.317987	0.524939	0.388961	0.236617	0.371639	0.410002	0.526027	0.584807	0.518903	0.387114	0.120505	0.338813	0.379256	0.326047	0.424657	0.45909	0.390982		0.296	-0.112	0.257
7	7.33	Hexenal3	0.519745	0.434581	0.572078	0.402674	0.416089	0.423875	0.274006	0.440765	0.0769614	0.0928211	0.235227	0.264268	0.226075	0.166733	0.00790484	0.027065	0.440254	0.413956	0.537256	0.369728	0.720803	0.530593	0.42404	0.480224	0.446366	0.356623	0.306226	0.299838	0.558358	0.456889	0.491784	0.520455		0.487	0.545	-0.21
8	7.43	Cyclohexanedione	0.25955	0.263052	0.0744464	0.113489	0.20135	0.218798	0.0192132	0.0287967	0.232287	0.287648	0.329671	0.338435	0.274646	0.202191	0.408896	0	0.356451	0.18673	0.219277	0.196504	0.499166	0.273374	0.327591	0.291363	0.325581	0.155881	0.148894	0.107557	0.461012	0.434477	0.320533	0.243835		0.206	-0.295	-0.489
9	7.6	Pyranone	0.0365048	0.0340004	0.0370645	0.0315291	0.0205503	0.0211938	0.00145554	0.00110191	0.00972974	0.00672076	0.0643012	0.0697296	0.0241971	0.00995932	0.00383265	0.000986175	0.0321088	0.0160573	0.00733592	0	0.000509509	0	0.0320727	0.0343746	0	0.00441454	0	0	0	0	0.0250436	0.0229236		-0.2	-0.364	0.346
10	8.15	Ethanone	0.0533587	0.0378862	0.0534935	0.0485719	0.0568534	0.0805634	0.158363	0.0655271	0.156728	0.0821426	0.0172831	0.0259197	0.114186	0.0995932	0.00550944	0.00065745	0.0310054	0.0253484	0.151987	0.0957884	0.0577784	0.0605044	0.086527	0.063256	0.0568598	0.039194	0.042988	0	0.0297791	0.0194991	0.117568	0.0895173		0.088	0.225	0.32
11	8.65	Hexenal4	11.0635	11.0635	10.7618	11.0989	11.3246	11.6193	10.9693	10.25	12.088	11.9733	11.8071	11.6878	9.13529	8.55866	9.24184	9.68774	8.99199	8.92934	7.15092	8.91752	9.37681	8.01834	9.51151	9.37672	8.86485	9.27239	9.88529	9.19322	9.30073	9.31281	10.3371	10.0468		-0.724	0.076	0.465
12	8.85	Hexenal5	0.240759	0.177357	0.128178	0.123018	0.245028	0.174033	0.168552	0.148317	0.12149	0.129412	0.363965	0.185875	0.0583733	0.0120199	0.199657	0.105082	0.17384	0.386487	0.0625554	0	0.13879	0	0.218856	0.122774	0.0648157	0.0762403	0.121181	0.0873165	0.0675106	0.196588	0.132869	0.138822		-0.148	-0.266	0.412
13	9.09	MW140	0.106502	0.100336	0.0502394	0.0660795	0.0999588	0.13742	0.0787449	0.0521572	0.108342	0.138298	0.0913144	0.112483	0.0509552	0.0406958	0.0328171	0.0341874	0.319929	0.213593	0.128312	0.157133	0.287109	0.0997872	0.152922	0.127135	0.180928	0.169304	0.383183	0.246955	0.190575	0.198562	0.160005	0.135621		0.38	0.044	-0.433
14	9.13	MW142	0.00573749	0.00527353	0.0108733	0.00991579	0.00673075	0.00407572	0.00662272	0.00830108	0	0	0.00176913	0.00133824	0.00105973	0.00257569	0.060005	0.0491992	0	0	0.00346789	0	0.000203804	0	0.00115369	0.00011326	0	0	0	0.00259173	0.00208679	0.00545035	0.000326941	0.000960486		-0.197	-0.218	0.163
15	9.41	Tetramethyl-decene	0.232081	0.224056	0.179767	0.196921	0.184022	0.244272	0.219277	0.250428	0.148926	0.193856	0.246454	0.278918	0.114539	0.12183	0.109111	0.117793	0.27811	0.255958	0.244553	0.197259	0.287567	0.160292	0.376739	0.412325	0.17503	0.18207	0.190646	0.218384	0.371506	0.397171	0.192895	0.174873		0.55	0.113	-0.087
16	9.61	Benzofuranone	0.0555819	0.0496128	0.0884944	0.0766925	0.0458264	0.076216	0.0755427	0.0822762	0.130168	0.103201	0	0.000845207	0.0223426	0.00935832	0.063119	0.0256405	0.0104271	0.018986	0.0227414	0.0187554	0.0132982	0	0.0148826	0.0173855	0.0153555	0.0144964	0.0152022	0.00808372	0.00868557	0.0036179	0.0221666	0.0247165		-0.434	0.384	0.65
17	9.75	Heptanone	0.101338	0.0923562	0.0711923	0.0622061	0.176646	0.171248	0.146064	0.11695	1.57464	1.4068	1.89168	2.06935	0.500544	0.555661	0.953492	0.625235	0.633513	0.623762	0.217477	0.139735	0.56474	0.321235	0.341493	0.288361	0.518915	0.66063	0.696683	0.774186	0.738725	0.668419	0.316805	0.415762		-0.414	-0.53	-0.111
18	10.14	Dodecane	0.00473343	0.00416332	0.00380962	0.00426069	0.00801962	0.0023775	0.00363886	0.00146922	0.00596056	0.0115746	0.0286463	0.0205667	0	0	0	0	0.108408	0.0320642	0.0683574	0.0301696	0.0148777	0.00260882	0.142308	0.139877	0	0	0	0	0	0	0.0229512	0.0245244		0.74	-0.36	0.29
19	10.25	Dimethoxyphenol	0.0157064	0.0188043	0.0242863	0.0159582	0.0317921	0.0244543	0.0220515	0.00734609	0.00850257	0.00500323	0.010887	0.0134529	0.0601395	0.0819068	0.0423987	0.0208192	0.323239	0.184306	0.304908	0.202739	0.222656	0	0.0639723	0.369739	0.0135195	0.0130647	0.0156386	0.0106137	0.00919317	0.00206737	0.0257629	0.0267655		0.89	-0.26	0.251
20	10.78	Butenol	0.213219	0.258264	0.166592	0.173604	0.173424	0.0926547	0.284631	0.273568	0.894523	0.735325	0.950092	1.20731	0.279591	0.330117	0.716826	0.904213	0.817118	0.908602	2.89269	0.910467	1.54779	1.45692	0.95895	0.87018	0.391676	1.20714	0.836266	1.41755	1.37903	0.401446	0.407499	0.358966		0.544	-0.164	-0.206
21	11.01	Nonanol	7.59615	7.26381	7.14415	6.87374	3.99878	4.76866	5.01871	5.16944	2.73984	2.56188	5.04999	4.65174	2.71917	3.66924	1.17555	1.07219	6.32912	5.81952	1.33474	5.83479	7.56352	6.95891	6.65854	6.64193	3.71258	4.40076	2.14766	2.9226	5.4502	6.53102	5.54511	5.50583		0.313	0.428	0.05
22	11.35	MW138	0.13813	0.126287	0.0969073	0.0769249	0.141274	0.129676	0.250572	0.235295	0.396114	0.473813	0.946486	0.871479	0.166465	0.130845	0.294515	0.214	0.2828	0.209452	0.281233	0.191376	0.243647	0.0715919	0.381123	0.496421	0.179815	0.179505	0.278804	0.290767	0.688134	0.581355	0.163601	0.161362		-0.089	-0.343	-0.116
23	11.55	Heptenone	0.727155	0.644204	0.587079	0.578834	0.906431	0.963501	0.788904	0.770825	2.21724	2.83459	3.95809	4.15131	0.981219	0.867663	1.15087	0.832112	2.50823	1.1587	0.807218	1.1648	1.44237	0.596215	0.338205	1.13408	1.12663	1.09045	1.01178	0.872733	2.21657	2.05097	0.825983	0.909644		-0.295	-0.376	-0.045
24	12.05	Pyrrole	0.0172842	0.0200533	0.0215085	0.0103031	0.00272094	0.00373608	0.017321	0.00624417	0.00122717	0	0.0208894	0.018172	0.0351476	0.0459331	0.0759344	0.0378034	0.0392256	0.0401433	0.0726256	0.0481707	0.0365318	0.0267404	0.163767	0.0946291	0.0572493	0.0190303	0.0112016	0.0276451	0.0763654	0.0799697	0.0204011	0.0169686		0.741	-0.278	-0.207
25	12.31	Trimethylbenzene	0.00408796	0.00402454	0.00317469	0.0178174	0.0177577	0.0207183	0.0125904	0.00609725	0.0197224	0.0136655	0.004695	0.00542341	0.0692355	0.0807907	0.0644365	0.0285991	0.00623417	0.00111088	0.0686242	0	0.0304177	0.00125424	0.0228431	0.0230485	0.00161344	0.0243993	0.0112744	0.0241277	0.0235751	0.00902126	0.011966	0.00633921		0.047	-0.443	-0.14
26	12.39	Octanone	0.0253167	0.0224125	0.0254769	0.0145638	0.0371623	0.0252015	0.0152832	0.0063911	0.020862	0.0221785	0.00598783	0.00612775	0.00794795	0.00197469	0.00359311	0.00986175	0.085513	0.00111088	0.0770939	0	0.0185461	0	0.141558	0.152222	0.00695448	0.0402081	0.0228397	0.0266578	0.0137052	0.00629609	0.00588493	0.00934873		0.668	-0.227	0.257
27	12.49	MW170a	0.188118	0.177704	0.183735	0.189097	0.124304	0.162893	0.0893703	0.0649394	0.193718	0.130831	0.238357	0.192989	0.393865	0.356475	0.214149	0.155596	0.224154	0.13265	0.0962339	0.130081	0.359612	0.332574	0.249082	0.309767	0.430844	0.376847	0.126855	0.238562	0.334959	0.393694	0.231343	0.324004		0.071	-0.16	-0.823
28	12.61	Dimethyl-propanone	0.0143437	0.0119348	0.0329374	0.035325	0.0135331	0.016235	0.0220515	0.0284294	0.0162162	0.0213571	0.0504203	0.0579671	0.129287	0.140117	0.188399	0.157131	0.0993054	0.0223692	0.220811	0.0365052	0.0199728	0.00561899	0.153787	0.139763	0.00801156	0.0136016	0.0162933	0.0243129	0.0159048	0.0155523	0.0398214	0.0215149		0.389	-0.617	0.205
29	13.17	MW170b	0.22828	0.184019	0.316834	0.215591	0.110127	0.11772	0.174592	0.239262	0.0825713	0.0911036	0.0604907	0.0883946	0.0930794	0.137112	0.050064	0.0441587	0.102505	0.150626	0.229748	0.149993	0.232031	0.240162	0.181245	0.20285	0.130355	0.158983	0.111507	0.154948	0.217365	0.189118	0.148954	0.148683		0.415	0.778	-0.019
30	13.33	MW134	0.150179	0.00353882	0.00460329	0.00178174	0.00107406	0.00427951	0.00181943	0.00161614	0.00482104	0.0035844	0.0657981	0.0879016	0.12805	0.182273	0.116896	0.111109	0.0473356	0.0461017	0.0802283	0.0344436	0.008305	0.0052678	0.128175	0.116772	0.000556358	0.00668147	0.00109107	0	0	0	0.0408676	0.00781195		0.166	-0.711	0.149
31	13.69	Methyl-heptenone	0.150179	0.647881	0.347787	0.774826	0.265721	0.119487	0.125541	0.196361	0.0593427	0.0495842	0.153915	0.287018	1.1831	1.14026	0.107434	1.01609	0.190004	0.322863	0.0749598	0.323971	0.0601731	0.00832814	0.0768937	0.100236	1.17325	0.0719451	0.153913	0.17488	0.280476	0.734387	0.231147	0.432283		-0.242	-0.164	-0.369
32	13.91	Alcohol1	0.00745874	0.00596742	0.0165084	0.0357123	0.0218391	0.0170501	0.0129543	0.00176306	0.0233163	0.00784088	0.0159902	0.0196511	0.102352	0.0618165	0.0216784	0.0432821	0.0244953	0.0200464	0.00493507	0.0199622	0.0174252	0.00597017	0.0336878	0.044115	0.0938576	0.0189109	0.0226942	0.0372715	0.0410027	0.0311985	0.0139277	0.0566687		-0.028	-0.397	-0.564
33	15	Nonanal	0	0	0.070478	0.209006	0.102179	0.194819	0.0593861	0.0859492	0.265157	0.181012	0.207601	0.299908	1.04913	0.960216	0.492017	0.494293	0.448254	0.301908	0.371731	0.337849	0.274575	0.352692	0.661009	1.08957	1.16385	0.573115	0.370163	0.670825	0.658017	1.00695	0.257695	0.552856		0.319	-0.392	-0.676
34	15.13	Tetradecane	0	0	0.0773036	0.0746783	0.0609348	0.0470067	0.100869	0.0747832	0.000613587	0	0	0.000704339	0.0383268	0.0552914	0.0765333	0.034297	0.136876	0.120278	0.0596877	0.119773	0.0561989	0.0860407	0.19382	0.180594	0	0.00256521	0	0.00431954	0	0	0	0		0.759	-0.134	0.451
35	15.3	dehydro-exobrevicomin	10.434	9.67693	8.77205	8.34507	10.2655	9.3169	10.6987	10.3778	14.6268	14.431	14.1999	14.1572	11.3847	11.9729	8.59748	8.56066	10.9194	8.2776	6.22119	8.67068	8.4842	6.96749	7.04855	6.4392	12.0134	12.7122	11.3565	11.0592	10.7584	8.52204	13.7634	13.4934		-0.744	-0.165	-0.155
36	15.68	MW156	0.0110447	0.00978379	0.00515886	0.00387336	0.00887886	0.00652115	0.0422835	0.0419462	0.00525932	0.00171753	0.00476305	0.00281736	0.00741809	0	0.0416801	0.0550066	0.0301226	0.0379216	0.0702248	0.0388685	0.0323539	0.0258373	0.0317266	0.0301839	0.0221431	0.0148543	0.0128746	0.0203019	0.0267335	0.0237278	0.0339364	0.0332969		0.606	0.075	0.068
37	15.86	Ethylhydroxyheptanone	0.014272	0.0274085	0.0331755	0.0244796	0.0203355	0.014333	0.0131727	0.0176306	0.00517166	0.0032857	0.0522574	0.0409926	0.0237555	0.0271306	0.0827613	0.0543492	0.117125	0.147596	0.0917657	0.146976	0.0630263	0.0860407	0.144442	0.116205	0.0205296	0.0233851	0.0182572	0.0381971	0.0307943	0.224216	0.0211857	0.0208746		0.848	-0.19	-0.099
38	16.61	SBT	8.71546	8.51211	7.26527	7.96184	8.59517	9.35901	9.42558	9.31756	0.00929146	0.00993178	0.0232709	0.0160589	6.25822	6.17941	4.56469	4.58243	8.58672	7.74347	7.41702	6.23228	8.22995	7.43146	8.61901	8.07202	8.48257	8.3862	9.35124	8.64298	6.28621	6.16805	6.02735	5.5874		0.457	0.428	-0.097
39	16.9	Propanol	0.952925	0.778262	1.51536	0.90133	0.716037	0.879609	1.06502	1.73515	0.870505	1.00625	0.650632	0.740754	0.485797	0.730636	0.912411	0.927662	0.494872	0.847807	1.21209	0.831071	0.528005	0.655264	0.479648	0.63675	0.812172	0.888218	0.700901	1.04595	0.807702	1.10393	0.895686	0.778442		-0.239	0.719	0.305
40	17.1	Hexanol	1.58333	1.16573	1.76346	1.4522	0.941446	1.29228	1.94977	2.33018	0.985334	1.07002	0.556868	0.649683	0.785346	1.21212	1.66852	1.58687	1.30614	1.59624	2.7489	1.65812	1.01968	1.0492	1.9434	2.19986	1.19862	1.32114	1.21683	1.87826	1.26358	1.38528	1.45417	1.25843		0.607	0.344	0.334
41	17.28	Decanone	0.0192206	0.0312249	0.0325405	0.0443112	0.0408857	0.0163029	0.0344964	0.0215975	0.0213879	0.0194902	0.0451129	0.0374004	0.0250802	0.013737	0.0331764	0.0348448	0.259353	0.156988	0.222412	0.14773	0.0985901	0.0966265	0.278271	0.2588	0.0375542	0.132198	0.0718649	0.117985	0.103888	0.0336418	0.0234743	0.0293909		0.923	-0.213	0.061
42	17.38	Decanal	0.320439	0.666824	0.757242	1.3322	0.576696	0.681732	0.375894	0.281208	0.225625	0.520336	0.77733	0.731034	2.33652	2.12357	1.64145	1.43477	1.59484	1.22031	1.09379	1.25214	0.744139	0.851527	1.47765	2.45424	3.15071	1.40001	1.2252	1.61471	2.27427	2.60757	0.835072	1.63878		0.355	-0.271	-0.706
43	17.49	Acetohydrazide	0.386492	0.39267	0.666446	0.387491	0.240947	0.247872	0.673407	1.01839	0.493237	0.461791	0.142551	0.197004	0.206912	0.244089	0.357155	0.307687	0.0593626	0.368359	0.746797	0.380841	0.0418817	0.104754	0.292634	0.252684	0.0351062	0.0941371	0.035496	0.0715193	0.056287	0.0453412	0.172428	0.104117		-0.019	0.391	0.791
44	17.76	X1	0.170188	0.171806	0.280325	0.180886	0.0563521	0.0889187	0.175757	0.233606	0.0674069	0.113431	0.0568844	0.0881129	0.0300256	0.0447311	0.0422789	0.0493087	0.1334	0.106948	0.268295	0.108761	0.0952273	0.093817	0.0854887	0.100575	0.146879	0.156358	0.0985597	0.21536	0.199881	0.252219	0.0920665	0.1264		0.197	0.852	-0.047
45	17.84	Camphor	0.0120487	0.0129063	0.00690494	0.011775	0.0644433	0.0156236	0.0050944	0.00396689	0.0277867	0.0347986	0.042119	0.0285962	0.0248153	0.0249842	0.0628794	0.0417481	0.29113	0.253332	0.153454	0.257698	0.139402	0.0971282	0.361914	0.266105	0.0450094	0.0276207	0.0515711	0.0120947	0.0200219	0.0036179	0.0291631	0.0494971		0.875	-0.348	0.233
46	18.25	Hydroxydimethylhexenone	0.398756	0.345278	0.401836	0.396244	0.214024	0.195023	0.215493	0.253587	0.14244	0.138298	0.19719	0.205033	0.141297	0.155486	0.0683889	0.0713333	0.374602	0.492374	0.242085	0.473713	0.275441	0.322189	0.371432	0.333779	0.232335	0.248109	0.113253	0.165932	0.321874	0.470656	0.294639	0.264838		0.598	0.435	0.054
47	18.35	Cyclohexadiene	0.492563	0.383372	0.521521	0.434668	0.335105	0.360294	0.375166	0.344752	0.319942	0.283541	0.513389	0.554949	0.319154	0.344455	0.210916	0.231094	0.333059	0.330791	0.476635	0.297472	0.123301	0.23379	0.483051	0.492457	0.374095	0.356087	0.28455	0.300702	0.358759	0.378282	0.290781	0.257602		0.044	-0.004	0.297
48	18.73	Cyclopentane	0	0	0	0.0107679	0	0.00115479	0.00997047	0.00558303	0	0	0	0	0.016779	0.0312517	0	0.0008766	0.215548	0.299787	0.195202	0.27047	0.0948707	0.134203	0.267599	0.240848	0.00439523	0.00924668	0.0080739	0.00376417	0.0120132	0.00742375	0.00810813	0		0.923	-0.216	0.226
49	18.92	X2	0.0465454	0.0612007	0.0965104	0.110855	0.0121726	0.0265601	0.023507	0.056271	0.0110446	0.0131428	0.031232	0.0626158	0.518207	0.101654	0.245529	0.46153	0.0596384	0.10922	0.0706916	0.103632	0.0243036	0.0416909	0.111216	0.172043	0.252308	0.118357	0.119217	0.121441	0.214376	0.222947	0.0830429	0.136069		0.028	-0.378	-0.45
50	19.27	Heptenol	0.0933776	0.0819479	0.0738908	0.0682485	0.0479745	0.0748574	0.0528362	0.0304128	0.0649526	0.0602628	0.274828	0.304275	0.528716	0.566994	0.850489	0.539219	0.529519	0.628912	0.627621	0.487591	0.329602	0.320533	0.683621	0.459215	0.445087	0.152898	0.106343	0.149148	0.14664	0.108819	0.358523	0.326565		0.528	-0.673	-0.042
51	19.48	Hexadecane	0.191919	0.222599	0.17183	0.226204	0.234073	0.193733	0.193369	0.224864	0.119562	0.15622	0.0740994	0.123964	0.175826	0.164329	0.184806	0.136311	0.57222	0.577256	0.595743	0.592882	0.328939	0.339798	0.704618	0.75675	0.153388	0.314984	0.258146	0.372653	0.35154	0.172626	0.130711	0.168405		0.958	-0.107	0.14
52	19.6	Pyranone	0.380037	0.460602	0.438345	0.486029	0.288706	0.228784	0.281429	0.331749	0.0994011	0.0743764	0.251149	0.297231	0.466898	0.393651	0.337752	0.330697	0.585792	0.670166	0.360994	0.387377	0.542424	0.593606	0.718347	0.741913	0.700789	0.517635	0.265711	0.424488	0.704885	0.495136	0.402725	0.52449		0.684	0.027	-0.433
53	20.03	Thiophene	0.10392	0.11803	0.163099	0.130455	0.214883	0.158274	0.125759	0.0171164	0.107904	0.111938	0.0362672	0.0998753	0.135557	0.143895	0.155103	0.175868	0.47788	0.708492	0.421682	0.680374	0.212567	0.339397	0.734383	0.646434	0.112607	0.132675	0.171588	0.175559	0.17123	0.122022	0.0916741	0.0895173		0.92	-0.258	0.23
54	20.32	Cyclohexanol	0.0387998	0.0308779	0.0492076	0.054227	0.0453252	0.0504031	0.0706666	0.0707428	0.0326954	0.0345746	0.0210935	0.0376117	0.0891937	0.104745	0.0513815	0.148036	0.167109	0.202635	0.224479	0.189465	0.146535	0.156378	0.178938	0.147239	0.0339379	0.0483213	0.0410969	0.0649166	0.066721	0.11676	0.0351788	0.0639044		0.911	-0.161	0.088
55	20.55	Carboxylic_ester	0.220535	0.183672	0.333183	0.268114	0.198271	0.170026	0.22641	0.312429	0.193455	0.195574	0.0881164	0.130021	0.15419	0.184333	0.240619	0.253666	0.260842	0.258685	0.449892	0.26157	0.228617	0.228321	0.336302	0.327323	0.206965	0.221801	0.1913	0.17562	0.309861	0.128036	0.261291	0.234551		0.737	0.329	0.312
56	20.64	Diethyldodecane	0.091513	0.0852786	0.134765	0.0966015	0.0356587	0.0389231	0.105381	0.148391	0.0392696	0.0485388	0.0302113	0.0512055	0.0431839	0.0415544	0.0641969	0.0791131	0.261394	0.135073	0.121176	0.119823	0.06751	0.0691838	0.127598	0.141915	0.030711	0.0638319	0.0691736	0.204129	0.0809338	0.0747543	0.0589801	0.0615992		0.646	0.161	0.288
57	20.74	Dodecatriene	1.07176	0.991771	1.96299	1.81994	0.0356587	0.666652	0.836428	1.309	1.63994	0.586125	0.811487	1.25619	5.52665	4.06572	1.2092	1.43456	0.626065	0.720964	4.24816	0.86285	1.80565	2.37237	0.237372	0.33191	4.81155	5.19395	5.11165	5.09546	3.15839	2.3554	3.49395	3.99306		-0.122	0.066	-0.751
58	20.82	Acetophenone	0.382117	0.352425	0.229847	0.217605	0.455328	0.450231	0.505001	0.573289	0.435735	0.586125	0.42153	0.424646	0.378852	0.530248	0.42243	0.300126	0.826442	0.482427	0.550861	0.42705	0.503599	0.218187	0.844388	0.961185	0.162957	0.1492	0.255746	0.235785	0.274498	0.289573	0.0804928	0.159377		0.532	-0.366	0.554
59	20.94	Acetic_acid_ester	0.141573	0.0870133	0.214212	0.163223	0.0587867	0.0730913	0.125031	0.183799	0.0723156	0.0746751	0.0174191	0.0200032	0.0330282	0.0431857	0.116297	0.0960973	0.0437496	0.0534234	0.189934	0.078994	0.099762	0.104553	0.0681833	0.0211231	0.119172	0.110244	0.0605178	0.0802201	0.175121	0.069304	0.132869	0.137478		-0.01	0.838	0.04
60	21.01	Pentadecane	0.0237389	0.0310861	0.0437313	0.0397406	0.110556	0.0603207	0.0318036	0.0617806	0.0283127	0.0146363	0.0169428	0.173408	0.0545759	0.0293628	0.0790484	0.0662929	0.210969	0.28373	0.0924993	0.263632	0.120346	0.186881	0.351357	0.299744	0.067987	0.0597156	0.201556	0.0584373	0.0637318	0.0683643	0.0521797	0.0519943		0.855	-0.353	0.106
61	21.13	Butylbenzene	0.12852	0.0826418	0.146115	0.139596	0.0973095	0.0660946	0.189002	0.191219	0.0878306	0.0624284	0.0280339	0.0292301	0.0520149	0.0546045	0.0649155	0.076045	0.103222	0.121389	0.183131	0.131942	0.111481	0.138719	0.147384	0.128381	0.219261	0.085487	0.0346232	0.00734322	0.00648598	0.0124982	0.0774849	0.11385		0.401	0.436	0.445
62	21.2	X3	0	0	0.0229371	0.00782418	0.0140343	0.00550222	0.0069866	0.0233606	0	0	0.0186439	0.0294414	0.0225192	0.038206	0.0374881	0.0622386	0.0381222	0.0345384	0.0861637	0.0384159	0.00606316	0.000852882	0.0586076	0.0474561	0	0	0.0106925	0	0.00710638	0.0026312	0.0198126	0.00384194		0.591	-0.491	0.345
63	21.27	Benzopyranol	0	0	0	0	0.0927268	0.102165	0.0303481	0.0290905	0.00762601	0.00537661	0.0305516	0.0607141	0.0665862	0.0376909	0.107674	0.0914951	0.10554	0.0978083	0.10417	0.11736	0.16768	0.140374	0.191744	0.174478	0.168243	0.114301	0.0996508	0.12718	0.170497	0.356575	0.0867046	0.10623		0.569	-0.063	-0.664
64	21.4	X4	0.162801	0.0468373	0.246197	0.225894	0.0320069	0.0519654	0.15567	0.246314	0.0816071	0.0657887	0.0417787	0.0296527	0.0374437	0.0423271	0.0861149	0.0615811	0.0286331	0.0329731	0.149786	0.0356001	0.0523776	0.0295498	0.0347262	0.0220858	0.0833425	0.0832201	0.0340413	0.0819479	0.0920445	0.052812	0.118745	0.0934873		-0.222	0.751	0.311
65	21.45	Heptadecane	0	0.0312943	0	0	0.016075	0.0173218	0.0395908	0.0287232	0.000876553	0.00126948	0	0	0.0577551	0.0210348	0.00562921	0.0048213	0.162254	0.155322	0.225279	0.173173	0.114589	0.1481	0.215279	0.293854	0	0	0.139584	0.0116628	0.0204167	0.00239627	0.00889278	0.00384194		0.924	-0.185	0.171
66	21.54	X5	0.0929473	0.0841684	0.100796	0.0998551	0.0680235	0.0931302	0.0887881	0.109383	0.102557	0.115224	0.209778	0.142629	0.0913132	0.131618	0.22948	0.219698	0.147689	0.179307	0.170927	0.131841	0.043665	0.017158	0.134175	0.130589	0.160621	0.155523	0.0939045	0.38012	0.0736582	0.0676125	0.185048	0.223729		-0.088	-0.477	-0.073
67	21.68	X6	0.100478	0.139957	0.170004	0.193978	0.0843492	0.101214	0.11477	0.130393	0.0733675	0.0990938	0.0630083	0.0890989	0.198875	0.160894	0.27128	0.196797	0.194528	0.224449	0.251689	0.235775	0.210631	0.219793	0.21251	0.312542	0.432958	0.392417	0.217631	0.303294	0.555313	0.508104	0.173082	0.279373		0.397	0.188	-0.774
68	21.79	X7	0.0993303	0.0570374	0.11167	0.0168878	0.0482609	0.0750612	0.0828932	0.132964	0.0352374	0.0795289	0.0189842	0.0265536	0.0538695	0.0588973	0.0652749	0.0615811	0.036412	0.0475661	0.104103	0.0473662	0.0641472	0.0505709	0.0381872	0.0428691	0.0831756	0.0789845	0.0477887	0.0863292	0.0733198	0.0573226	0.0804928	0.0878525		-0.112	0.712	-0.025
69	21.9	Bicycloheptenone	0.494858	1.17593	0.840577	0.975234	0.803107	0.968595	0.805206	1.47054	0	0	1.12149	1.12356	1.10424	1.435	2.77352	2.46533	1.43193	1.10063	2.64893	1.88223	0.845786	0.354448	1.86033	1.59788	1.52309	1.51974	1.66802	1.83068	1.83858	1.76441	1.31424	1.54798		0.407	-0.252	-0.266
70	22.13	Acetamide	0.0125508	0.00902052	0.0498426	0.0278882	0	0	0.0440302	0.0448111	0	0	0.145817	0.130373	0.000794795	8.58562e-05	0.408177	0.183648	0.0079996	0.0320137	0.0780275	0.0560651	0.0140625	0.0394834	0.0190359	0.0706745	0.0175809	0.0224306	0.0246581	0.0201167	0.0276923	0.0306347	0.0100698	1.09636		-0.189	-0.182	-0.092
71	22.2	Benzylmethylketone	0.01377	0.019637	0.0229371	0.0165005	0	0	0.00371163	0.0050688	0	0	0.00224544	0	0	0	0	0	0.00816511	0.0123207	0.00800282	0.0245379	0.0204823	0.00993357	0.0687601	0.120283	0.0289306	0.023922	0.0262583	0.0118479	0.0325427	0.0236808	0.0188318	0.0167125		0.638	-0.017	-0.11
72	22.32	Bfarnesene	0.892395	0.837659	1.53298	1.36226	0.517408	0.647768	0.827039	1.15943	0.965348	1.35416	0.584018	0.817597	2.73224	2.10648	1.08476	1.12742	0.581985	0.617298	2.68788	0.635572	1.21335	1.26171	0.409676	0.474901	2.5163	3.05862	2.65544	2.92137	1.80181	1.60015	1.80268	2.12043		-0.153	0.152	-0.704
73	22.41	X8	0.00932342	0.000693886	0.0108733	0.00689457	0.00143207	0.00373608	0.0114988	0.0175571	0.00753836	0.00649673	0.000408261	0.000211302	0.00185452	0	0.0011977	0.00109575	0.0107029	0.014492	0.0111373	0.0123192	0.0100883	0.00426441	0.01171	0.0141576	0.00522977	0.00357936	0.00356415	0.00431954	0.0117312	0.023023	0.0137315	0.00845228		0.584	0.534	0.021
74	22.44	X9	0.000788905	0	0	0.000774671	0.00823443	0.00373608	0.000727771	0	0	0	0.000680436	0.000704339	0.00273763	0	0.0020361	0.0021915	0.00656519	0.00742273	0.00220078	0.00382148	0.00132472	0.00155526	0.0102102	0.017612	0.0015578	0.00059656	0.00254582	0.00123416	0.00281999	0.000187943	0	0.000384194		0.691	-0.401	0.208
75	22.55	Oxime	0.919576	0.739335	1.42551	0.99522	0.571899	0.64016	1.50474	1.67278	0.998482	1.17001	0.180043	0.315685	0.644579	0.184591	0.400991	0.444327	0.0692379	0.18476	0.266561	0.193085	0.0807573	0.118149	0.289981	0.280773	0.128074	0.0989693	0.00407332	0	0	0	0.13653	0.101043		-0.378	0.452	0.699
76	22.66	BenzylMW140	0.0765238	0.065711	0.101034	0.0986931	0.0595743	0.0879677	0.129034	0.0930749	0.0702996	0.091477	0.0519172	0.0402882	0.0681758	0.0939267	0.119531	0.149351	0.389443	0.236972	0.237617	0.263933	0.145567	0.113634	0.340166	0.268484	0.0754978	0.0693799	0.0873581	0.117677	0.421532	0.449842	0.0558414	0.0598063		0.742	0.049	-0.177
77	23	MW282	0.0144154	0.0808377	0.0241276	0.0295924	0.105257	0.0515579	0.00218331	0	0.0280497	0.0226265	0.0279659	0.249618	0.11657	0.05014	0.04695	0.0523768	0.111553	0.241466	0.0413479	0.253022	0.08519	0.428548	0.219317	0.215874	0.102648	0.103324	0.328775	0.0930553	0.108288	0.0746134	0.0479295	0.0555161		0.629	-0.322	-0.311
78	23.34	MW254	0.0133397	0.0591885	0.0198418	0.0545369	0.072821	0.04952	0	0	0.00788898	0.0137402	0.0608309	0.215598	0.107121	0.109724	0.17726	0.147488	0.276841	0.392142	0.415947	0.41639	0.234374	0.390269	0.411695	0.395053	0.183487	0.111915	0.303171	0.157972	0.166887	0.222947	0.0922626	0.0938715		0.888	-0.298	-0.172
79	23.68	Toluidine	0.885797	0.744193	0.870658	0.842145	0.480962	0.47584	0.818379	0.859566	1.82928	1.75255	1.05168	0.97382	0.354037	0.379742	0.845699	0.692624	1.02958	0.71854	1.5094	0.742322	0.846295	0.575545	0.514547	0.558374	0.946922	0.838047	1.50058	1.33178	0.946558	0.632005	1.2395	1.07664		-0.261	0.154	0.086
80	23.8	Indeno-oxirenol	0.144656	0.161398	0.189608	0.174069	0.152588	0.134227	0.195043	0.204442	0.0761725	0.0801264	0.026605	0.0275397	0.061994	0.0582964	0.0972535	0.103329	0.226858	0.257826	0.2833	0.22773	0.155604	0.172734	0.283405	0.238696	0.0983641	0.191794	0.114271	0.173337	0.210823	0.166048	0.0549914	0.0813212		0.852	0.377	0.2
81	23.95	Dodecanoic_acid	0.142146	0.155708	0.266356	0.251458	0.0415302	0.0719365	0.109821	0.243964	0.0608328	0.0764673	0.0386487	0.0745895	0.0610226	0.0569227	0.064676	0.0407619	0.0431979	0.123712	0.125778	0.127366	0.155451	0.188537	0.0796048	0.131042	0.167853	0.0844729	0.117908	0.0939809	0.152505	0.267208	0.0938973	0.0893252		0.193	0.852	-0.116
82	24.02	X10	0.00387281	0.0165839	0.00722241	0.0201492	0.0532016	0.0326058	0.0197226	0.00918261	0.00911615	0.0172499	0.00136087	0.000915641	0.048041	0.0337415	0.0426383	0.0741823	0.112215	0.146435	0.0805617	0.135964	0.0626187	0.0583472	0.126849	0.0798486	0.0465672	0.022192	0.076302	0.0446764	0.0437099	0.0135319	0.0225589	0.0249086		0.863	-0.324	0.072
83	24.1	X11	0.0081042	0.00409393	0.0311913	0.0224655	0.0038666	0.0105289	0.0259814	0.0315882	0.00350621	0	0.000884566	0.000704339	0.00741809	0.00309082	0.0052699	0	0.00777892	0.00691778	0.00640226	0.011565	0.00993543	0.0195661	0.00622994	0.0150636	0.0110715	0.0177178	0.00741926	0.0133289	0.0197399	0.039515	0.00954666	0.0072997		0.187	0.791	-0.209
84	24.2	Methylbenzene	0.0965333	0.121638	0.157385	0.166012	0.127455	0.201069	0.0927181	0.138841	0.108956	0.129487	0.0896134	0.135163	0.124518	0.0976185	0.166002	0.212247	0.150724	0.143153	0.210274	0.146473	0.15326	0.121059	0.141847	0.127814	0.160009	0.128439	0.134419	0.153776	0.147993	0.256871	0.0928511	0.10354		0.347	0.114	-0.19
85	24.3	Dimethylbenzaldehyde	0.0243126	0.0152655	0.0281753	0.0106905	0.0327229	0.0376325	0.0203048	0.0206425	0.017794	0.0106785	0.0266731	0.0233841	0.0264049	0.0210348	0.0464709	0.0624577	0.0775686	0.0352453	0.0691577	0.0355498	0.0366847	0.0165559	0.0972563	0.0690323	0.0287637	0.107261	0.0233488	0.0249299	0.0298919	0.0177136	0.0185048	0.0299672		0.663	-0.401	-0.014
86	24.38	Undecadienone	0.0666266	0.950138	0.232784	1.2968	0.544618	0.224301	0.0697205	0.0663352	0.115004	0.422661	0.0540946	0.0560654	1.13647	0.834608	0.11498	0.589513	0.0811546	0.808724	0.157389	0.833887	0.0396908	0.140224	0.0563002	0.0967244	0.694168	0.109051	0.0537532	0.191232	0.261413	0.339331	0.135419	0.175513		-0.068	-0.009	0.035
87	24.48	X12	0.0978959	0.0740376	0.158258	0.1052	0.119507	0.211326	0.0644805	0.127602	0.755326	0.237317	0.146362	0.151574	0.0589915	0.0945277	0.2399	0.189126	0.100519	0.180771	0.198403	0.0355498	0.283593	0.222853	0.0864116	0.115865	0.110048	0.113466	0.095141	0.187098	0.118383	0.279095	0.104752	0.109303		-0.272	-0.021	0.112
88	24.64	X13	0.174563	0.108732	0.357866	0.363088	0.179511	0.349493	0.22459	0.313311	0.475705	0.630482	0.0738273	0.135656	0.0586382	0.0870582	0.138095	0.174443	0.238554	0.360028	0.45456	0.358515	0.302343	0.36408	0.198031	0.215535	0.172415	0.132377	0.204175	0.233132	0.116748	0.735421	0.177856	0.118588		0.212	0.473	0.191
89	24.93	Benzyl_alcohol	0.2967	0.344931	0.226911	0.283994	0.389166	0.42863	0.409007	0.344825	0	0.119331	0.191611	0.176014	0.455594	0.506466	0.27104	0.297058	0.719302	0.567561	1.10039	0.5604	1.39499	0.780688	0.694696	0.800978	0.311783	0.491565	0.303462	0.555185	0.399142	0.52563	0.256714	0.288018		0.827	0.03	-0.173
90	25.32	Hydroxytoluene1	0.219674	0.190055	0.249848	0.254402	0.782414	0.400236	0.0995591	0.130099	0.139547	0.172649	0.0549792	0.0950154	0.158871	0.135395	0.166241	0.190222	0.218693	0.208038	1.51247	1.16057	1.12872	0.640414	0.273714	0.186313	0.288583	0.108455	0.145985	0.123292	0.114604	0.0891789	0.075981	0.106934		0.524	0.159	0.147
91	25.52	Bisphenol1	0.259621	0.186239	0.313738	0.204978	0.108551	0.113781	0.263744	0.261521	0.133587	0.13322	0.0643692	0.138121	0.23835	0.0957297	0.117974	0.170389	0.121318	0.333871	0.209274	0.401054	0.122945	0.130591	0.212049	0.165994	0.0882384	0.0310211	0.0259674	0.0169943	0.0636754	0.149039	0.0153008	0.0398282		0.418	0.264	0.677
92	25.62	Dimethylsulphone	1.6661	1.60496	1.51536	1.56127	2.01786	2.17752	2.11709	1.95568	1.79413	1.89159	1.71626	1.67569	2.39719	2.63724	2.5117	2.56296	1.67859	1.35366	1.83318	1.34798	1.6179	1.40304	1.78274	1.70525	1.62267	1.66464	2.01469	1.96879	1.44491	1.34398	2.0713	1.93416		-0.404	-0.458	0.095
93	25.78	Benzene	0.0783885	0.0454495	0.0592873	0.0463253	0.0508386	0.0319944	0.0608417	0.0695674	0.01832	0.0146363	0.00231348	0.0280327	0.0486591	0.0234387	0.0295833	0.0395566	0.149124	0.171733	0.146918	0.183381	0.0856485	0.0950211	0.180553	0.151146	0.105319	0.0798197	0.0694646	0.101262	0.116973	0.0269228	0.0419138	0.0534671		0.955	0.034	0.03
94	26.09	X14	0.08513	0.105679	0.100479	0.0945874	0.0892898	0.0839599	0.0667366	0.0572995	0.0972098	0.0958081	0.00877762	0.00943815	0.0358541	0.0273881	0.0195226	0.0395566	0.0553352	0.110079	0.0376133	0.125103	0.0404041	0.0672272	0.0647222	0.0780365	0.0435072	0.0254731	0.0483706	0.0253002	0.0463043	0.0284734	0.0303401	0.0338731		0.23	0.412	0.661
95	26.24	X15	0.081042	0.0940215	0.124051	0.0976086	0.0512683	0.0780501	0.0805643	0.146334	0.0676699	0.06549	0.0259926	0.0271171	0.0778899	0.0647356	0.0692273	0.0582939	0.0659829	0.16941	0.224079	0.168698	0.122384	0.196464	0.0951797	0.159641	0.149104	0.0984324	0.110707	0.166734	0.186232	0.206831	0.0892548	0.0870841		0.717	0.516	-0.372
96	26.33	Cyclohexanone	0.0214439	0.0147104	0.0176989	0.00867632	0.0130319	0.0108686	0.00967936	0.0182183	0.00710008	0.00462985	0.00564761	0.0033104	0.0559006	0.0515137	0.00515013	0.0163267	0.0423703	0.0398909	0.0389471	0.0329854	0.00896737	0.00682306	0.0409561	0.0246908	0	0.000119312	0	0.00117245	0	0	0.000784657	0.00326565		0.497	-0.352	0.332
97	26.51	Benzothiazole	0.00552233	0.00582864	0.00428583	0.00658471	0.00608632	0.0023775	0.00727771	0.00404035	0	0	0.0176913	0.0270466	0.0559889	0.0920378	0.0562921	0.0695801	0.171026	0.0835688	0.288302	0.0832177	0.0558932	0.0334129	0.107293	0.141292	0	0.0065025	0.00341868	0.00573882	0.00355319	0.00422872	0.0104621	0.00582695		0.804	-0.38	0.243
98	26.61	Benzoxazine	0.0317713	0.0239391	0.0307151	0.0343954	0.0296439	0.017186	0.0340597	0.0426808	0.00920381	0.0208343	0.00728066	0.00359213	0.034971	0.0109037	0.0348532	0.0266267	0.0254332	0.0551403	0.0244086	0.0489753	0.0317424	0.00747526	0.0543966	0.061727	0.0505173	0.018732	0.035787	0.023017	0.0477143	0.0266409	0.0257629	0.0301593		0.742	0.179	0.04
99	27.17	Phenol	0.255677	0.190125	0.412154	0.256029	0.133326	0.13905	0.346419	0.417111	0.207655	0.164435	0.0518492	0.0814216	0.194548	0.214984	0.303378	0.236463	0.170805	0.152747	0.332317	0.161307	0.185512	0.184022	0.231027	0.214855	0.142539	0.168886	0.151076	0.22079	0.187811	0.283183	0.139734	0.155407		0.161	0.589	0.318
100	27.27	Acetyl-methylbezothiophene	0.0357159	0.0421883	0.0737321	0.0479522	0.0344414	0.0286659	0.0484696	0.0398893	0.0342732	0.0378603	0.210663	0.1072	0.00856613	0.0233872	0.0668319	0.122724	0.0544525	0.0405978	0.106971	0.0575736	0.0409136	0.0492163	0.0399755	0.0322226	0.0158562	0.0106784	0.0181117	0.0257321	0.0188939	0.0430859	0.010789	0.0111416		-0.101	-0.342	0.349
101	27.32	MW260	0.00975373	0.00700825	0.00357152	0.00743684	0.0161824	0.00951002	0.00625883	0.0145453	0.00771367	0.0100065	0.00517131	0.000704339	0.0309087	0.013136	0.0241936	0.0107383	0.0265918	0.0614521	0.0120042	0.0436453	0.0199728	0.0114888	0.0497242	0.0301839	0.0269834	0.0158685	0.0175298	0.00654102	0.0396491	0.0270638	0.0153662	0.0174808		0.817	-0.239	-0.204
102	27.5	X16	0.0261773	0.0346943	0.0131749	0.0149512	0.0322933	0.0374966	0.0243803	0.0215975	0.0112199	0.0130681	0.00455892	0.0122555	0.0455683	0.050741	0.020361	0.0336395	0.0407152	0	0.020674	0	0.0254755	0.0245831	0.0665104	0.0591786	0.0519082	0.0217148	0.0245854	0.0501684	0.049801	0.00267819	0.0150393	0.0337451		0.278	-0.285	-0.277
103	27.68	X17	0.0332057	0.0318494	0	0.0131694	0.0250613	0.0169822	0.0508712	0.0389343	0.00911615	0.0180714	0.001565	0.00225389	0.00618174	0.00961589	0.0258704	0.0101905	0.0166061	0.0231771	0.034879	0.0288119	0.0335257	0.0288475	0.0107293	0.0381688	0.0549682	0.0309018	0.0344777	0.0646697	0.0161304	0.00977304	0.0633611	0.0373949		0.149	0.369	-0.193
104	27.74	MW204	0.253812	0.195398	0.094685	0.072974	0.0107406	0.00862694	0.0458496	0.115334	0	0	0.0057837	0.00316953	0.00574019	0.00343425	0	0	0.029902	0	0	0	0.0229279	0	0.0796625	0.0323359	0.0185267	0.031379	0.0218213	0	0.0341783	0	0.0339364	0.0315039		-0.094	0.444	0.307
105	28.03	vinyloxymethylbenzene1	0.312693	0.442005	0.519299	0.527938	0.369332	0.524274	0.308066	0.436945	0.33274	0.468287	0.180724	0.427745	0.546996	0.523894	0.734312	0.91517	0.0178198	0.44905	0.877309	0.470595	0.367	0.425688	0.375008	0.377554	0.322799	0.291956	0.383692	0.348957	0.389272	0.759947	0.246186	0.105718		0.086	-0.041	0.06
106	28.15	Triacetin	0.0202964	0.00277554	0.209529	0.00449309	0.00236292	0.00305679	0.0972302	0.12268	0.0192842	0.0107532	0.000544348	0	0.00256101	0.00197469	0	0	0.0315571	0.0882143	0.134581	0.0802511	0.0140115	0.0433465	0.0271695	0.0321093	0.387114	0.00256521	0.00407332	0	0	0	0.0571492	0.0167765		0.233	0.454	0.009
107	28.34	vinyloxymethylbenzene2	0.116399	0.157859	0.189846	0.186696	0.211303	0.199371	0.1727	0.196655	0.17943	0.211853	0.0786583	0.141854	0.208766	0.199015	0.233672	0.262213	0.182612	0.268026	0.564799	0.251061	0.349065	0.351136	0.23518	0.231788	0.198787	0.161489	0.191082	0.188085	0.182792	0.311422	0.134961	0.134852		0.695	0.107	-0.031
108	28.48	Hydroxytoluene2	0.601648	0.803034	0.909309	0.92519	0.74339	1.41346	0.548667	1.04902	0.973675	0.909244	0.508149	0.606436	0.53896	0.500971	0.993256	0.821374	0.842662	1.04383	2.04279	1.02194	1.49602	1.74329	0.796741	0.722545	0.568431	0.462632	0.452866	0.568946	0.488141	1.8518	0.357542	0.364665		0.486	0.289	0.14
109	28.95	Naphthalene	0.0953858	0.0831969	0.144686	0.115116	0.154449	0.100195	0.111495	0.142955	0.17233	0.142928	0.0855988	0.101284	0.0940508	0.113244	0.272118	0.219807	0.055942	0.0633709	0.105971	0.0598866	0.0817253	0.0489153	0.0817392	0.0757713	0.141816	0.0836973	0.0695373	0.0887975	0.139928	0.106047	0.104425	0.1191		-0.482	-0.089	0.139
110	29.01	Anthracene1	0.0477646	0.0313636	0.0623826	0.0395082	0.0279255	0.0311113	0.0338414	0.0603114	0.0309423	0.0395778	0.0105468	0.0161998	0.0300256	0.0266154	0.0320985	0.0493087	0.0142889	0.0270652	0.0553529	0.0236328	0.0283797	0.0247336	0.0326495	0.0250872	0.0305997	0.0189706	0.0275676	0.0302985	0.0364907	0.0959449	0.0316478	0.0231157		0.033	0.654	-0.037
111	29.14	Anthracene2	0.0175711	0.0213023	0.0207148	0.0373392	0.0126023	0.0151481	0.0106255	0.0198344	0.00447042	0.00470453	0	0.000704339	0.0514851	0.0440442	0.0189237	0.0484321	0.0207438	0.0422136	0.0786277	0.0672279	0.0204823	0.043798	0.0166709	0.0348842	0.0886485	0.0139595	0.0314955	0.020487	0.0131412	0.0386223	0.012293	0.0107574		0.573	0.031	-0.237
112	29.26	MW230	0.0621083	0.0723029	0.106828	0.0901717	0.0499078	0.0405534	0.0823109	0.0979233	0.0382177	0.0329317	0.0196646	0.026131	0.0151894	0.0147673	0.0553339	0.0451449	0.00314467	0.000757421	0.129446	0.0709991	0.0309272	0.108065	0.0577423	0.0646151	0.0648157	0.0232658	0.0653185	0.0586224	0.0783394	0.098905	0.0527682	0.0482804		0.239	0.77	0.041
113	29.4	Phenoxyethanol	0.874824	0.76383	1.22329	0.887231	0.543257	0.646341	0.968809	1.38562	0.807919	0.74929	0.257545	0.301035	0.409585	0.574292	0.565675	0.428438	1.12717	1.16037	3.47509	1.16781	1.66869	1.84248	1.11245	1.2479	1.06565	2.23042	1.01935	2.25098	2.19717	1.15919	0.974479	1.10379		0.65	0.513	-0.347
114	29.55	Disopropylnaphthalene	0.00200812	0.000693886	0	0.000929606	0.0241305	0.0281225	0.0117171	0.00609725	0.0151644	0.0124707	0.00306196	0.000704339	0.0264932	0.0121916	0.0147318	0.0145735	0.0177095	0.024086	0.0566867	0.030773	0.0583388	0.0391322	0.0305152	0.0339215	0	0.0014914	0.0187664	0	0	0	0.00490411	0.0094768		0.642	-0.185	0.177
115	29.74	Benzoic_acid	0.0339946	0.0232452	0.0402391	0.0182048	0.0105974	0.0207862	0.10902	0.0855084	0.0165669	0.017922	0.0053074	0.00260606	0.0249036	0.0369182	0.026589	0.0218054	0.04226	0.0764995	0.13138	0.0825641	0.0628735	0.0934157	0.0525507	0.097404	0.107822	0.0279787	0.0843031	0.0466511	0.121936	0	0.056103	0.0644806		0.717	0.417	-0.159
116	29.85	Napthopyrane	0.186827	0.213301	0.0853197	0.101714	0.0292143	0.017118	0.00473051	0.011313	0.000788898	0	0.00136087	0.00176085	0.0103323	0.0279033	0.0132945	0.0247639	0.0145648	0.0166128	0.0358126	0.0270018	0.00687838	0.0166563	0.0222663	0.00611607	0	0.0024459	0.00312773	0	0	0	0.0543375	0.045527		-0.142	0.321	0.311
117	29.94	Formamide	0.774561	0.687294	0.415328	0.545911	0.236722	0.393375	0.441757	0.544492	0.131483	0.253746	0.1944	0.217077	0.501692	0.539349	0.218102	0.134996	0.688628	0.608058	0.358593	0.24558	1.09407	0.681302	0.533525	0.593995	0.464559	0.472416	0.240471	0.431893	0.46152	0.960483	0.363558	0.348657		0.429	0.381	-0.286
118	30.3	Indene	0.0956009	0.0941603	0.0185719	0.030677	0.089075	0.0385156	0.163676	0.146922	0.0528562	0.0321103	0.00340218	0.0179607	0.0712666	0.0983912	0.0359311	0.0568694	0.46806	0	0.45476	0.751071	0.143784	0.253456	0.535544	0.333212	0.0501835	0.0154509	0.0533895	0.0572031	0.0315839	0	0.0908895	0.0484725		0.856	-0.043	0.316
119	30.62	Trimethylazulene	0.0274682	0.0217186	0	0	0.0366611	0.0222127	0.030057	0.0361427	0.0321695	0.0274058	0.00612392	0.00591645	0.00971417	0.0171712	0.0105398	0.0165458	0.0947815	0.120026	0.116241	0.0807036	0.0759169	0.0627119	0.111793	0.101311	0.013742	0.0282173	0.0173843	0.0138842	0.0258311	0.0173377	0.016347	0.0213228		0.897	-0.129	0.256
120	30.89	Bisphenol2	0.0891462	0.0627967	0.0205561	0.027036	0.0426758	0.082873	0.0092427	0.0254175	0.116231	0.0949867	0.0414385	0.0503603	0.0425657	0.026873	0.0555735	0.044597	0.0460115	0.0258028	0.0616884	0.0865364	0.250984	0.167817	0.0268234	0.0274657	0.0724378	0.0396712	0.0334594	0.0201167	0.0377315	0.293802	0.0385136	0.0398282		0.115	0.251	-0.392
121	31.27	X18	0.0157781	0.00811847	0.00738114	0.00325362	0.00529868	0.0078118	0.0346426	0.014031	0	0	0	0	0	0	0	0	0	0	0.0277431	0.0164424	0.0456011	0.0276434	0.0283809	0.0466067	0.00561922	0.0044742	0.0168752	0.00765176	0.00879837	0.0294601	0.565215	0.00704357		-0.034	0.096	-0.183
122	31.48	X19	0	0.00138777	0.0215879	0.0123947	0	0	0.0139732	0.0100641	0	0	0	0	0	0	0	0	0	0	0.0120709	0.0265492	0.0148267	0.044701	0.0034034	0.00396412	0.00333815	0.000954496	0	0	0.0116748	0.0690221	0.0130122	0.00992502		0.336	0.59	-0.387
123	31.62	Imidazole	0.0319148	0.0243554	0.0251038	0.0309869	0.0290711	0.0260846	0.0350058	0.0384935	0.0407597	0.0347239	0.00816523	0.0121146	0.0219893	0.0213782	0.0122166	0.00756067	0.0150062	0.0168148	0.0314778	0.0241859	0.0291439	0.0305532	0.0211126	0.0259933	0.0393902	0.0297087	0.0336049	0.0264726	0.0434279	0.0321383	0.0179817	0.0268296		0.007	0.772	-0.185
124	31.68	Bisphenol3	0	0	0.000396836	0	0	0	0.00218331	0.00426073	0	0	0.00816523	0.00422604	0.011657	0.0194894	0.00898278	0.0070128	0.00761342	0.0145425	0.0210074	0.00854804	0	0	0.0304575	0.0198206	0	0	0.00152749	0	0.000563998	0	0.0108544	0.00550679		0.609	-0.563	0.189
125	31.79	Dimethylphthalate	0.0760935	0.0430903	0.0311913	0.0765375	0.0259922	0.0311793	0.108583	0.141926	0.0553982	0.0459252	0.00517131	0.0035217	0.0354125	0.0383777	0.0355718	0.0285991	0.0783409	0.132801	0.175595	0.132243	0.0677138	0.105306	0.114562	0.101538	0.0837876	0.0271435	0.0573174	0.0633122	0.056851	0.0828829	0.0757848	0.0547477		0.793	0.399	0.214
126	31.88	Cyclopentabenzopyran	0.0172125	0.00777152	0.0311913	0.0134018	0.010669	0.0177294	0.00836937	0.0191733	0.0137619	0.0175486	0.00517131	0.00690253	0.0106856	0.0159693	0.0097014	0.0151213	0.0290192	0.0456473	0.0304774	0.0496289	0.00917117	0.023981	0.0355338	0.0222557	0.0136864	0.0089484	0.00589176	0.00543028	0.0012408	0.0223652	0.00948128	0.00723566		0.801	-0.001	0.432
127	32	X20	0.0127659	0.0107552	0.0184132	0.0178174	0.00644433	0.00502672	0.00458496	0.00940299	0.169788	0.0123961	0.00142891	0.0072547	0.0120986	0.00978761	0.0229959	0.0135873	0.0332673	0.0301959	0.0265427	0.0276052	0.00331181	0.00546848	0.0309767	0.0235582	0	0	0.00560081	0.00203636	0.00417359	0.00441666	0.0071273	0.00678744		-0.009	-0.115	0.492
128	32.09	Dioxacyclododecanedione	0.204542	0.0966583	0.278658	0.134173	0.0581422	0.0913641	0.135657	0.321832	0.169788	0.113506	0.0487872	0.0483881	0.0664979	0.105861	0.280862	0.188359	0.0382878	0.145374	0.243219	0.143859	0.337142	0.193253	0.0681833	0.0858514	0.222821	0.168409	0.173989	0.228195	0.214489	0.714606	0.147385	0.143048		0.104	0.591	-0.503
129	32.37	Azulenecarbonitrile1	0.0102558	0.0274779	0.025715	0.0156484	0.0385944	0.079069	0.00946103	0.0106518	0.00815195	0.00754218	0.0129283	0.0118329	0.0135998	0.00369182	0.0220377	0.0110671	0.0251574	0.0421126	0.0393472	0.0230797	0.0119735	0.0114387	0.0269964	0.0270693	0.018638	0.018374	0.0115653	0.0253619	0.0236315	0.0373067	0.00706192	0.0067234		0.349	-0.01	0.131
130	32.64	Naphthalene_ester	0.101697	0.0677927	0.106273	0.0415998	0.0467572	0.0510144	0.111495	0.115701	0.0444412	0.0516751	0.03756	0.0409221	0.0864561	0.0593266	0.0806055	0.0704567	0	0	0.204672	0.212695	0.123301	0.179958	0.109139	0.132062	0.143374	0.0533921	0.0916496	0.0961407	0.152223	0.161349	0.101221	0.0685147		0.507	0.435	-0.286
131	33.16	Tetramethyltetralin	0.0411665	0.0690417	0.0569856	0.0385786	0.0122442	0.00631737	0.0499251	0.066629	0.0432141	0.0389057	0.0176233	0.0583193	0	0.00867148	0	0.78642	0	0	0	0	0.0054008	0.00481627	0.0154018	0.0915711	0	0	0.0219668	0	0	0	0.0354404	0.0303514		-0.203	-0.309	0.22
132	33.33	X21	0.00222328	0.00117961	0	0	0	0	0.0245987	0.0213037	0	0	0.00306196	0.0192285	0.0234906	0.0163985	0.0310205	0.0165458	0.0315571	0.0499898	0.0798282	0.0579759	0.0395379	0.055939	0.0549735	0.0267295	0	0	0.0769566	0.00740493	0.00496319	0.0532818	0.0190933	0.0188255		0.792	-0.087	-0.106
133	33.6	Azulenecarbonitrile2	0	0	0	0	0	0	0.0122993	0.00411381	0	0	0	0	0	0	0	0	0.0207438	0.0202484	0.0251422	0.02313	0.0139606	0.0190644	0.0161517	0.0121189	0.0111828	0	0	0	0	0	0.0054926	0		0.862	0.022	0.185
134	34.27	Isopropylphenanthrene	0.0263925	0.0174859	0.0265086	0.0203739	0.0205503	0.0154877	0.0025472	0.00183652	0.0219138	0.0376362	0.00149696	0.00838164	0.0165141	0.00858562	0.0262297	0.0261884	0.0397773	0.04797	0.0422816	0.048573	0.0299592	0.0182115	0.0501857	0.032619	0.0129075	0.00620422	0.00618271	0.0095647	0.0179915	0.0214255	0.0253052	0.0239481		0.696	-0.152	0.326
				Principal component scores
	Urine sample		PC1	PC2	PC3
	a1_33105_mean		-0.589	0.751	0.71
	a1_33115_mean		-0.421	1.514	0.861
	a2_33104_mean		-0.612	-0.199	0.643
	a3_10279_mean		-0.276	1.65	1.246
	b1_33111_mean		-1.206	-0.037	0.996
	b1_33116_mean		-1.205	-1.559	0.097
	b2_33109_mean		-0.5	-1.311	-0.623
	b3_31110_mean		-0.546	-1.364	0.464
	c1_33113_mean		1.371	-0.804	0.545
	c1_33117_mean		1.804	0.374	0.8
	c2_33112_mean		0.749	0.564	-0.855
	c3_33114_mean		2.076	-1.042	0.474
	d1_33108_mean		-0.213	0.315	-1.712
	d1_33118_mean		-0.251	-0.003	-1.019
	d2_33107_mean		0.378	1.031	-1.972
	d3_33106_mean		-0.561	0.12	-0.655
