# Supplementary material for: Individual odour signatures that mice learn are shaped by involatile major urinary proteins (MUPs)
Source: BMC Biol. 2018 Apr 27;16:48. doi: 10.1186/s12915-018-0512-9 (PMC5921788; doi:10.1186/s12915-018-0512-9)
Supplement: Supplementary file 2 — Datasets from behavioural recognition tests in Figs. 1, 2 and 3. Time spent under male and female stimuli for each test and replicate together with summary data and statistical comparison. (XLS 67 kb) [file 12915_2018_512_MOESM2_ESM.xls]

## Sheet: Fig1
Datasets used for behaviour recognition tests, Figure 1
Figure panel	Fig 1B(a)			Fig 1B(b)			Fig 1B( c)			Fig 1B(d)			Fig 1B(e)			Fig 1D(f)			Fig 1D(g)			Fig 1D(h)			Fig 1D(i)			Fig1B(a)+additional trials			Fig1D(g+i)			Fig1D(f+h)
learning template	wild male			wild male			HMW (B6)			intact urine (B6)			wild male			wild male			wild male			wild male			wild male			wild male			wild male			wild male
airborne test	same individual			unrelated male			same			HMW (B6)			same aged 7d			different MUP			same MUP			same MHC different MUP			same MUP different MHC			same individual			same MUP			different MUP
n	n=11			n=12			n=12			n=12			n=12			n=17			n=20			n=20			n=20			n=31			n=20
	subject ID	m test (s)	f control (s)	subject ID	m test (s)	f control (s)	subject ID	m test (s)	f control (s)	subject ID	m test (s)	f control (s)	subject ID	m test (s)	f control (s)	subject ID	m test (s)	f control (s)	subject ID	m test (s)	f control (s)	subject ID	m test (s)	f control (s)	subject ID	m test (s)	f control (s)	subject ID	m test (s)	f control (s)	subject ID	m test (s)	f control (s)	subject ID	m test (s)	f control (s)
	6490	74.41	13.8	6523	11.11	6.26	2818	6.23	7.19	2947	19.05	4.01	10539	18.81	28.17	4403	18.58	10.2	4530	15.83	9.32	9988	38.15	40.43	10024	61.46	22.49	6490	74.41	13.8	4530	15.83	9.32	4403	18.58	10.2
	7438	21.47	8.85	7410	14.29	9.79	3246	8.31	8.18	2948	19.19	11.55	10540	19.15	25.99	4484	17.58	17.74	4564	12.8	0.63	9990	22.39	19.94	10047	17.2	50.63	7438	21.47	8.85	4564	12.8	0.63	4484	17.58	17.74
	7707	10.22	5.89	7411	0	0	3259	25.01	8.43	3269	5.44	3.72	10541	9.37	7.05	4526	3.2	27.52	4565	8.58	3.79	10026	43.4	72.36	10062	8.39	10.58	7707	10.22	5.89	4565	8.58	3.79	4526	3.2	27.52
	7886	34.09	11.07	7694	3.28	10.75	3265	4.63	1.44	3270	7.58	6.66	10542	33.34	35.17	4566	14.72	20	4603	38.48	14.17	10046	40.98	16.93	10068	31.9	7.81	7886	34.09	11.07	4603	38.48	14.17	4566	14.72	20
	7929	15.77	5.15	7931	0	0	3266	14.82	4.85	3277	4.83	6.82	10715	1.07	7.51	4644	3.23	19.61	4620	3.95	3.3	10061	76.21	9.56	10069	33.93	9.36	7929	15.77	5.15	4620	3.95	3.3	4644	3.23	19.61
	7932	12.72	1.99	8056	20.42	23.18	3283	21.56	13.68	3278	5.9	2.95	10716	4.79	13.87	4669	33.13	17.32	4622	16.81	10.54	10070	0.44	0.53	10173	18.03	24.06	7932	12.72	1.99	4622	16.81	10.54	4669	33.13	17.32
	8208	12.68	1.23	8067	25.11	30.38	3284	13.4	6.96	3304	22.26	18.21	10200	17.4	29.92	4703	8.76	13.49	4641	8.8	4.08	10175	5.7	4.39	10174	19.08	19.01	8208	12.68	1.23	4641	8.8	4.08	4703	8.76	13.49
	8281	8.4	6.1	8069	16.03	47.89	3318	6.79	16.45	3305	1.96	2.34	10201	25.56	9.3	5883	24.37	17.49	4668	33.32	5.12	10223	5.56	26.87	10215	30.43	24.54	8281	8.4	6.1	4668	33.32	5.12	5883	24.37	17.49
	8283	20.11	7.55	8266	1.61	8.81	3319	20.3	4.3	3306	57.02	3.11	10202	12.5	25.26	5884	11.8	17.65	4700	20.2	24.26	10234	25.2	25.56	10222	25.28	0.65	8283	20.11	7.55	4700	20.2	24.26	5884	11.8	17.65
	8531	0.31	1.1	8267	34.1	8.57	3386	21.84	1.57	3307	5.71	5.3	10629	2.33	2.26	5913	9.03	0.4	5038	8.61	2.49	10338	20.91	15.41	10233	37.21	43.25	8531	0.31	1.1	5038	8.61	2.49	5913	9.03	0.4
	8532	15.34	9	8542	0	0	3387	2.53	1.57	3344	26.96	9.21	10630	0.29	15.92	5998	42.03	0.91	5109	5.91	8.8	10339	33.12	4.62	10235	47.01	6.96	8532	15.34	9	5109	5.91	8.8	5998	42.03	0.91
				8543	18.27	1.25	3389	30.08	3.03	3345	1.08	0	10640	47.1	9.77	5999	6.81	14.53	5117	6.92	5	10340	11.84	7.26	10337	29.14	7.06	5878	38.04	15.09	5117	6.92	5	5999	6.81	14.53
																6034	1.98	1.51	5155	2.28	7.47	10353	25.97	32.15	10341	29.36	27.03	5879	7.94	4.37	5155	2.28	7.47	6034	1.98	1.51
																6035	7.44	16.49	5308	7.03	10.35	10595	26.73	15.97	10352	21.93	14.34	5913	9.77	7.85	5308	7.03	10.35	6035	7.44	16.49
																6044	1.61	13.6	5399	9.42	5.02	10596	7.81	8.5	10597	10.09	2.67	6034	12.67	7.04	5399	9.42	5.02	6044	1.61	13.6
																6045	7.84	13.82	5459	20.55	14.72	10615	57.31	22.67	10613	19.15	9.45	6035	3.69	1.2	5459	20.55	14.72	6045	7.84	13.82
																6048	14.74	17.44	5829	14.88	10.54	10616	10.95	4.61	10614	1.01	6.01	6044	28.69	1.69	5829	14.88	10.54	6048	14.74	17.44
																			5878	32.86	6.68	10685	22.54	4.09	10617	20.81	17.85	6046	23.13	26.24	5878	32.86	6.68	9988	38.15	40.43
																			6049	3.31	1.91	10695	8.12	49.82	10619	12.47	6.4	6048	2.3	0.8	6049	3.31	1.91	9990	22.39	19.94
																			6050	5.63	7.06	10701	13.11	8.58	10687	61.39	5.66	9989	20.91	18.81	6050	5.63	7.06	10026	43.4	72.36
mean (s)		20.5018	6.52091		12.0183	12.24		14.625	6.47083		14.7483	6.15667		15.9758	17.5158		13.3441	14.1012		13.8085	7.7625		24.822	19.5125		26.7635	15.7905	10021	53.44	11	10024	61.46	22.49	10046	40.98	16.93
sem		5.71	1.25		3.27	4.23		2.61	1.38		4.59	1.42		4.1	3.13		2.72	1.76		2.36	1.23		4.29	4.04		3.57	2.95	10025	23.2	4.75	10047	17.2	50.63	10061	76.21	9.56
Female urine donor strain			F=BALB/c			F=BALB/c			F=B6			F=B6			F=BALB/c			F=BALB/c			F=BALB/c			F=BALB/c			F=BALB/c	10045	19.89	5.15	10062	8.39	10.58	10070	0.44	0.53
		log transformed			log transformed			log transformed			log transformed			log transformed			no transformation			log transformed			log transformed			log transform not normal		10232	8.67	4.95	10068	31.9	7.81	10175	5.7	4.39
		t11 = 4.35			t11 = -0.18			t11 = 2.95			t11 = 2.54			t11 = -1.13			Wilcoxon z = -0.69			t19 = 2.89			t19 = 1.38			Wilcoxon, z = -2.46		10618	30.71	25.12	10069	33.93	9.36	10223	5.56	26.87
		M > F: p = 0.0007			M > F: p = 0.57			M > F: p = 0.0066			M > F: p = 0.014			M > F: p = 0.86			M > F: p = 0.74			M > F: p = 0.0047			M > F: p = 0.092			M > F: p = 0.006		10686	13.78	6.58	10173	18.03	24.06	10234	25.2	25.56
																												10696	4.15	6.75	10174	19.08	19.01	10338	20.91	15.41
																												10697	13.04	2	10215	30.43	24.54	10339	33.12	4.62
																												10698	49.09	12.92	10222	25.28	0.65	10340	11.84	7.26
																												10699	25.22	14.9	10233	37.21	43.25	10353	25.97	32.15
																												10700	50.09	14.99	10235	47.01	6.96	10595	26.73	15.97
																															10337	29.14	7.06	10596	7.81	8.5
																															10341	29.36	27.03	10615	57.31	22.67
																															10352	21.93	14.34	10616	10.95	4.61
																															10597	10.09	2.67	10685	22.54	4.09
																															10613	19.15	9.45	10695	8.12	49.82
																															10614	1.01	6.01	10701	13.11	8.58
																															10617	20.81	17.85
																															10619	12.47	6.4
																															10687	61.39	5.66
mean (s)																													21.4174	8.51387		20.286	11.7765		19.5484	17.0262
sem																													3.05	1.19		2.35	1.7		2.77	2.34
																														F=BALB/c			F=BALB/c			F=BALB/c
																													log transformed			log transformed			log transform not normal
																													t30 = 6.84			t39 = 3.85			Wilcoxon, z = -0.42
																													M > F: p < 0.0001			M > F: p = 0.0002			M > F: p = 0.66

## Sheet: Fig2
Datasets used for behaviour recognition tests, Figure 2
Figure panel	Fig 2C(a)			Fig 2C(b)			Fig 2C(c)			Fig 2C(d)			Fig 2C(e)			Fig 2D(f)			Fig 2D(g)			Fig 2D(h)			Fig 2D(i)			Fig 2D(j)			Fig 2D(k)			Fig 2D(l)			Fig 2E(m)			Fig 2E(n)			Fig 2E(o)			Fig 2E(p)			Fig 2E(q)
learning template	CD-1			CD-1			CD-1			CD-1			CD-1 + darcin			B6			B6			B6			B6			B6			B6			BALB/c + matched darcin			B6			B6 LMW + HMW			B6 LMW + HMW			B6 LMW + HMW			B6 LMW + HMW
airborne test	CD-1			BALB/c			BALB/c + matched darcin			BALB/c + 2x darcin			CD-1 + matched darcin			B6			CD-1			CD-1 + matched darcin			BALB/c			BALB/c + matched darcin			BALB/c + double darcin			B6			BALB/c + matched darcin			B6 LMW + HMW			BALB/c LMW + HMW			BALB/c + matched darcin LMW + HMW			BALB/c + matched darcin LMW + B6 HMW
n	n=12			n=12			n=12			n=12			n=20			n=13			n=20			n=12			n=20			n=17			n=12			n=20			n = 12			n = 12			n = 12			n = 12			n = 12
	subject ID	m test (s)	f control (s)	subject ID	m test (s)	f control (s)	subject ID	m test (s)	f control (s)	subject ID	m test (s)	f control (s)	subject ID	m test (s)	f control (s)	subject ID	m test (s)	f control (s)	subject ID	m test (s)	f control (s)	subject ID	m test (s)	f control (s)	subject ID	m test (s)	f control (s)	subject ID	m test (s)	f control (s)	subject ID	m test (s)	f control (s)	subject ID	m test (s)	f control (s)	subject ID	m test (s)	f control (s)	subject ID	m test (s)	f control (s)	subject ID	m test (s)	f control (s)	subject ID	m test (s)	f control (s)	subject ID
	7715	53.28	12.22	8081	6.55	7.88	8433	65.48	13.69	8575	5.06	3.7	8466	16.52	5.62	5738	6.9	1.2	8770	12.65	9.55	8775	61.15	7.71	5313	8.22	6.26	5872	9.03	9.18	8682	11.35	29.66	4703	4.42	3.61	16523	25.75	4.59	15875	8.05	1.68	16139	6.29	15.86	15710	6.08	2.42	15709
	7854	4.62	5.19	8082	8.25	12.42	8268	58.19	1.85	8574	20.96	32.11	8452	1.28	0.98	5736	12.56	3.24	8769	4.93	5.72	8782	10.14	4.33	5314	21.59	5.95	5873	22.11	4.62	8609	11.58	20.64	4700	26.6	3.97	16524	36.36	10.76	16858	17.64	6.86	16430	16.47	6.81	15711	59.19	2.91	15712
	7899	15.98	13.32	6964	0.2	0	8215	50.78	75.56	8548	6.35	7.61	8409	20.15	7.61	5281	3.6	1.81	8772	12.17	19.9	8783	33.01	2.88	5040	4.52	2.2	5875	15.31	5.68	8646	11.09	12.17	4482	14.6	11.22	16763	11.28	5.94	16069	13.22	0.32	16639	11.5	8.63	15713	49.63	21.87	15960
	7861	0	0.63	6965	6.26	9.88	7716	24.55	10.01	8638	0	0	8503	2.37	0	5669	11.37	12.27	8771	8.39	1.04	8784	26.98	18.58	5041	3.04	1.08	5876	14.92	5.36	8622	13.81	3.38	4618	20.12	3.8	16764	11.66	3.73	16070	3.21	1.82	16853	18.13	6.31	15793	12.99	5.52	15961
	8288	10.64	6.35	6966	0	0	8288	18.01	20	8637	8.76	22.32	8440	8.32	7.74	5261	15.73	14.06	8793	22.92	20.94	8785	10.69	15.02	5399	11.87	11.89	4556	4.02	4.3	8655	1.7	5.01	5171	0	0	16854	11.38	16.35	16164	29.92	9.55	16890	3.98	2.56	15986	11.86	3.24	15792
	8217	18.42	2.39	7911	0.8	5.22	8012	9.06	11.7	8587	0	0	8441	35.43	13.99	5260	10.37	2.59	8792	19.96	17.2	8795	9.7	2.72	5400	12.52	13.54	4383	1.68	4.8	8656	15.49	11.71	4530	10.29	1.84	16855	19.17	13.96	16176	47.33	3.82	16891	7.42	2.23	16123	28.58	2.88	15746
	8215	45.06	42.21	8498	34.61	26.67	7928	4.25	4.38	8629	1.77	4.94	8449	9.52	13.78	5453	1.12	0	8794	13.59	12.75	8796	16.04	4.85	5401	22.14	11.94	4119	46.85	14.83	8657	6.37	6.44	5168	0	0	16368	31.03	5.56	16178	1.86	6.07	16155	0.65	7.41	15741	20.48	8.57	15740
	8493	54.37	3.93	8493	0	0	8210	47.13	15.21	8628	34.57	8.28	8508	43.33	8.13	5452	4.94	0	8755	8.8	13.7	8797	0	0	5402	10.25	5.9	4120	9.94	6.62	8658	3.99	17.27	4641	0.39	4.02	16369	31.29	1.17	16179	2.61	10.24	17026	13.48	3.83	15798	30.31	4.57	15805
	7709	16.22	17.83	7264	0	0	7316	51.18	19.46	6770	6.65	12.99	8507	8.16	6.2	5458	15.81	5.4	8754	10.25	2.01	8778	1.97	0.55	5083	12.04	7.99	5884	11.7	10.46	8600	31.17	33.83	4526	18.99	29.08	16724	14.77	2.46	16206	5.71	0	16156	13.26	12.08	15962	5.06	5.9	15963
	7707	22.39	10.49	7265	0	0.8	7706	9.57	11.79	7367	7.95	7.18	8508	35.66	11.08	5457	7.85	5.65	8753	0	0	8780	1.69	0	5084	6.66	4.83	5885	4.86	16.16	8602	19.07	35.38	5170	7.16	1.2	16730	2.51	0	16207	43.8	3.15	16729	18.11	18.16	16029	37.87	25.11	15988
	7316	54.63	24.69	7906	15.01	7.6	8541	10.51	3.95	8671	7.69	12.74	8408	1.17	3.47	5816	11.57	10.58	8774	17.3	2.35	8757	29.88	11.84	5937	3.78	0.94	4620	13.78	6.44	8683	3.48	42.68	5411	0	0	16869	25.7	5.71	16208	14.43	7.57	16865	5.53	11.97	16030	1.52	2	15989
	7428	27.32	25.76	8601	1.33	10.6	8422	36.94	8.3	8672	28.67	13.13	8410	9.51	9.97	5812	5.11	0.7	8776	8.61	2.66	8745	35.43	19.01	5938	0	0	4403	21.63	8.17	8718	5.81	1.34	5412	11.17	6.07	16870	24.11	1.63	16480	5.11	2.03	16866	2.6	3.44	16124	53.53	13.04	16125
													8464	11.73	5.27	5813	22.9	2.94	8635	4.44	3.82				5734	4.03	15.47	4263	6.74	3.49				5335	44.45	19.91
													8465	5.44	9.74				8636	8.95	17.07				5735	2.04	0.75	4264	8.1	4.2				5336	10.23	22.2
													8505	0	0				8637	0.8	0				5731	0.44	16.49	4211	43.25	24.8				5116	7.24	2.19
													7369	18.25	18.15				8638	7.53	14.36				5732	22.62	2.84	4209	11.74	7.02				5117	8.04	10.97
													6779	24.76	5.62				8628	15.23	1.93				5727	0.65	1.07	4203	30.64	13.93				5321	5.5	1.64
													6771	24.7	5.27				8629	2.74	8.04				5729	6.07	15.17							5322	0	0.42
													8447	17.48	15.87				8630	3.41	8.29				5157	23.66	29.09							4617	20.13	12.61
													8449	24.32	5.25				8643	0.5	1.7				5158	56.19	3.2							4644	8.29	12.26
mean (s)		26.9108	13.7508		6.08417	6.75583		32.1375	16.325		10.7025	10.4167		15.905	7.687		9.98692	4.64923		9.1585	8.1515		19.7233	7.29083		11.6165	7.83		16.2529	8.82706		11.2425	18.2925		10.881	7.3505		20.4175	5.98833		16.0742	4.42583		9.785	8.27417		26.425	8.16917
sem		5.75	3.51		2.93	2.26		6.33	5.64		3.25	2.68		2.8	1.13		1.66	1.32		1.45	1.58		5.23	2.05		2.92	1.66		3.12	1.39		2.37	4.06		2.47	1.86		2.95	1.49		4.6	1.02		1.78	1.51		5.78	2.26
Female urine donor strain			F=BALB/c			F=BALB/c			F=BALB/c			F=BALB/c			F=BALB/c			F=B6			F=BALB/c			F=BALB/c			F=B6 then BALB/c			F=B6 then BALB/c			F=BALB/c			F=BALB/c then B6			F=B6			F=B6			F=B6			F=B6
		no transformation			no transformation			log transformed			log transformed			no transformation			log transformed			no transformation			log transformed			log transformed			no transformation			log transformed			log transformed			no transformation			log transformed			no transformation			log transformed
		t11 = 2.56			Wilcoxon z = -0.77			t11 = 2.53			t11 = 0.38			t19 = 3.25			t12 = 4.86			Wilcoxon z = 0.56			t11 = 4.13			t19 = 1.10			z = 2.72			t11 = -1.21			t19 = 1.81			t11 = 4.48			t11 = 2.89			t11 = 0.76			t11 = 4.12
		M > F: p = 0.013			M > F: p = 0.75			M > F: p = 0.014			M > F: p = 0.36			M > F: p = 0.002			M > F: p = 0.0002			M > F: p = 0.30			M > F: p = 0.0008			M > F: p = 0.14			M > F: p = 0.002			M > F: p = 0.87			M > F: p = 0.043			M > F: p = 0.0005			M > F: p = 0.007			M > F: p = 0.23			M > F: p = 0.0008
[truncated: 5 more columns]

## Sheet: Fig3
Datasets used for behaviour recognition tests, Figure 3
Figure panel	Fig 3(a)			Fig 3(b)			Fig 3(c)			Fig 3(d)			Fig 3(e)			Fig 3(f)			Fig 3(g)			Fig 3(h)			Fig 3(i)			Fig 3(j)			Fig 3(k)
learning template	wild male			wild male			wild male			wild male			wild male + darcin			wild male + darcin			wild male + MUP7			wild male + MUP7			wild male + MUP9			wild male + MUP9			darcin + MUP7 + MUP9
airborne test	same male			same male + darcin			same male + MUP7			same male + MUP9			same male + matched darcin			same male only			same male + matched MUP7			same male only			wild male + matched MUP9			same male only			darcin + MUP7 + MUP9
n	n=12			n=12			n=12			n=12			n=12			n=12			n=12			n=12			n=12			n=12			n=12
	subject ID	m test (s)	f control (s)	subject ID	m test (s)	f control (s)	subject ID	m test (s)	f control (s)	subject ID	m test (s)	f control (s)	subject ID	m test (s)	f control (s)	subject ID	m test (s)	f control (s)	subject ID	m test (s)	f control (s)	subject ID	m test (s)	f control (s)	subject ID	m test (s)	f control (s)	subject ID	m test (s)	f control (s)	subject ID	m test (s)	f control (s)
	10025	23.2	4.75	7937	12.17	32.03	7858	4.52	11.06	8575	25.32	17.55	7588	44.29	26.02	7934	56.01	35.41	8657	18.83	7.21	7854	23.27	11.51	7865	16.6	35.07	8573	19.79	10.85	8471	0	0
	10021	53.44	11	7871	16.03	15.5	7857	7.12	0	7898	26.29	19.29	8054	31.38	13.71	7935	39.84	22.53	8658	19.04	14.82	7853	19.36	15.85	8054	18.61	15.4	8575	2.6	5.44	8472	8.77	6
	9989	20.91	18.81	7270	0	0	8070	4.31	2.96	7899	69.19	21.34	8055	69.95	15.47	7870	15.2	19.04	7942	34.06	1.12	8081	0.67	0	8055	4.52	7.13	7893	7.69	15.08	8473	1.66	3.13
	10696	4.15	6.75	8007	5.86	5.09	7934	20.96	27.37	7264	0.64	0.24	7587	28.97	26.13	7869	16.34	5.3	7948	7.35	11	8082	0	18.1	7587	44.79	89.98	7892	6.23	4.62	8610	10.04	16.34
	10697	13.04	2	7948	6.38	2.7	7937	29.27	49.9	8006	0.55	0	7893	66.26	2.38	8006	0	1.71	7949	80.21	0.59	8071	50.87	25.8	7588	27.34	54.62	7265	1.5	0	8611	1.71	4.78
	10698	49.09	12.92	7943	0.25	0.74	7922	14.83	7.31	8007	0	1.4	7898	40.03	33.21	7271	13.7	10.18	7943	57.76	9.33	7935	9.2	13.29	7869	0	3.85	7270	0.43	0	8612	3.59	1.84
	10618	30.71	25.12	7717	4.66	6.42	7921	2.49	0	8444	20.51	7.88	7892	10.86	6.1	7942	5.47	12.86	7717	42.11	10.08	7924	1.98	0.84	7870	37.68	27	7271	5.95	18.45	7439	12.98	3.39
	10686	13.78	6.58	7719	14.84	18.83	7902	1.98	4.75	8493	15.94	7.61	7899	7.2	10.48	7947	5.7	12.5	7718	21.59	17.8	7923	1.04	1.95	7871	43.02	16.33	8411	32.57	4.26	8209	11.87	22.12
	10699	25.22	14.9	7720	14.66	16.78	7903	45.5	27.27	7877	1.35	1.02	7242	29.04	11.03	7718	61.67	19.61	7719	24.61	20.69	7906	45.06	13.6	8075	1.34	5.87	8498	2.04	0	7705	23.31	32.67
	10700	50.09	14.99	8076	3.25	9.39	7342	50.83	57.08	8600	18.18	41.72	7325	5.04	0.23	8075	1.23	0.59	7720	71.09	22.82	7909	3.36	13.14	8076	1.45	5.63	7882	6.51	10.08	8663	6.91	3.63
	10045	19.89	5.15	7277	2.18	1.79	7427	49.02	70.46	8601	11.17	9.9	7324	7.25	12.1	8160	14.12	10.65	7862	30.66	15.72	7910	2.92	0	8160	18.28	8.81	7878	4.56	8.73	8664	8.36	8.13
	10232	8.67	4.95	7278	4.39	44.32	7409	18.69	36.05	8602	0	10.85	7243	28.22	21.73	8161	2.41	14.63	7861	8.77	0	7911	5.43	5.93	8161	4.33	40.76	7880	6.33	8.35	8665	14.32	22.66
mean (s)		26.0158	10.66		7.05583	12.7992		20.7933	24.5175		15.7617	11.5667		30.7075	14.8825		19.3075	13.7508		34.6733	10.9317		13.5967	10.0008		18.1633	25.8708		8.01667	7.155		8.62667	10.3908
sem		4.81	1.99		1.68	3.96		5.39	7.02		5.69	3.49		6.3	2.92		6.16	2.78		6.85	2.24		5.12	2.38		4.82	7.48		2.66	1.71		1.9	3.02
Female urine donor strain			F=BALB/c			F=BALB/c			F=BALB/c			F=BALB/c			F=BALB/c			F=BALB/c			F=BALB/c			F=BALB/c			F=BALB/c			F=BALB/c			F=BALB/c
		log transformed			log transformed			log transformed			log transformed			no transformation			log transformed			no transformation			no transformation			no transformation			no transformation			log transformed
		t11 = 4.36			t11 = -1.58			t11 = -0.48			t11 = 0.05			Wilcoxon z = 2.51			t11 = 0.07			Wilcoxon z = 2.98			Wilcoxon z = 0.78			Wilcoxon z = -1.18			Wilcoxon z = 0.47			t11 = -0.24
		M > F: p = 0.0006			M > F: p = 0.93			M > F: p = 0.68			M > F: p = 0.48			M > F: p = 0.005			M > F: p = 0.47			M > F: p < 0.001			M > F: p = 0.24			M > F: p = 0.87			M > F: p = 0.66			M > F: p = 0.59
