# Supplementary material for: Individual odour signatures that mice learn are shaped by involatile major urinary proteins (MUPs)
Source: BMC Biol. 2018 Apr 27;16:48. doi: 10.1186/s12915-018-0512-9 (PMC5921788; doi:10.1186/s12915-018-0512-9)
Supplement: Supplementary file 3 — GC-MS analysis used for Fig. 6. Peak areas and principal component scores for the four male-specific volatiles measured from BALB/c urine, C57BL/6 urine and BALB/c urine + r-darcin. (XLS 31 kb) [file 12915_2018_512_MOESM3_ESM.xls]

## Sheet: Fig 5
Dataset for Figure 5
GC-MS peak areas for four male volatiles, and derived principal component scores
Sample	Urine type	SB2HT	DHB	βF	αF	PC1 score
D	BALB/c	341.9	775	206.4	32.4	-0.15246
H	BALB/c	1228.3	655.1	348.7	83.2	0.75096
I	BALB/c	1234	933	400.3	72.9	0.91798
K	BALB/c	734.8	926.2	241.7	46.4	0.25865
L	BALB/c	726.9	960.9	389	72.6	0.69619
P	BALB/c	1420.7	1777.1	635.6	148.9	2.3964
U	BALB/c	891.4	1238.5	610.2	125.9	1.65761
A	BALB/c+rdarcin	833.7	526	199.1	57.4	0.08638
E	BALB/c+rdarcin	150.9	420.8	135.1	23.3	-0.6134
F	BALB/c+rdarcin	150	86.7	53.7	11.6	-1.01603
J	BALB/c+rdarcin	376.8	139.5	67	22.9	-0.7862
M	BALB/c+rdarcin	671.2	967.7	358.2	66.5	0.58357
Q	BALB/c+rdarcin	270	1489.7	247.1	52.2	0.42918
S	BALB/c+rdarcin	589.1	1309.7	410.2	99.5	1.06253
B	B6	712.8	105.6	0	0	-0.93212
C	B6	421.9	27.9	0	0	-1.10105
G	B6	1252	146.5	0	0	-0.67749
N	B6	690.9	86.5	0	0	-0.95235
O	B6	1231.2	235.5	23.6	0	-0.59875
R	B6	391.8	64.8	0.2	0	-1.09272
T	B6	685.8	100.7	0	4.1	-0.91688
	PC1 weightings	0.499	0.929	0.981	0.98
