# Supplementary material for: Individual odour signatures that mice learn are shaped by involatile major urinary proteins (MUPs)
Source: BMC Biol. 2018 Apr 27;16:48. doi: 10.1186/s12915-018-0512-9 (PMC5921788; doi:10.1186/s12915-018-0512-9)
Supplement: Supplementary file 4 — GC-MS analysis used for Fig. 7. Peak areas for the four male-specific volatiles measured from a pool of C57BL/6 urine when different recombinant MUPs or buffer only was added, together with duration of storage prior to analysis. (XLS 32 kb) [file 12915_2018_512_MOESM4_ESM.xls]

## Sheet: Fig 6
Dataset for Figure 6
			Data used in MANOVA					Plotted as % change from control (matched by storage duration)
Sample	Treatment	Order analysed	Storage (days)	SB2HT	DHB	βF + αF		SB2HT	DHB	βF + αF
39434	B6 urine + buffer	1	14	1245.9	714.1	7.9
39441	B6 urine + buffer	8	18	865.9	674.7	3.9
39444	B6 urine + buffer	11	19	948.3	659.6	4.5
39446	B6 urine + buffer	13	19	995.9	565.2	2.9
39456	B6 urine + buffer	23	22	1515.1	439.7	2.4
39457	B6 urine + buffer	24	22	1013.3	442.9	2.7
39462	B6 urine + buffer	29	26	1204	531	3
39463	B6 urine + buffer	30	26	864.6	475.4	2.2
39469	B6 urine + buffer	36	29	886	452.7	2.4
39473	B6 urine + buffer	40	32	643.3	307.3	2
39438	B6 urine + rdarcin	5	15	1218.3	915.1	9.7		12.36	16.47	1.27
39439	B6 urine + rdarcin	6	18	716.7	637.6	6		-28.3	-18.43	-34.18
39440	B6 urine + rdarcin	7	18	982.3	877.1	6.2		-23.11	-2.45	53.85
39442	B6 urine + rdarcin	9	18	590.9	634.4	5.8		-6.72	-18.21	-8.89
39448	B6 urine + rdarcin	15	19	841.2	559.5	6.1		15.21	7.68	65.52
39453	B6 urine + rdarcin	20	20	704.4	431	4.1		11.01	7.64	34.48
39458	B6 urine + rdarcin	25	25	592.4	532.9	4.8		-26.37	16.81	95.83
39459	B6 urine + rdarcin	26	25	561	760.8	4.4		-14.89	21.4	14.81
39468	B6 urine + rdarcin	35	29	404.9	415.2	2.7		-20.1	31.21	25
39472	B6 urine + rdarcin	39	32	284.6	377.5	1.8		-38.01	-13.56	-8.33
39437	B6 urine + rMUP7	4	15	1045.7	692.4	7.7		-16.07	-3.04	-2.53
39449	B6 urine + rMUP7	16	20	1273.1	594.4	4.4		27.83	5.17	51.72
39451	B6 urine + rMUP7	18	20	1246.7	585.8	5.4		25.18	3.64	86.21
39452	B6 urine + rMUP7	19	20	1809	687.3	6.5		81.64	21.6	124.14
39460	B6 urine + rMUP7	27	25	832.2	450.9	4		-30.88	-15.08	33.33
39461	B6 urine + rMUP7	28	25	1034.1	545.8	5		19.6	14.81	127.27
39464	B6 urine + rMUP7	31	26	831.6	556.4	3.7		-30.93	4.78	23.33
39465	B6 urine + rMUP7	32	26	476.9	331.4	3.7		-44.84	-30.29	68.18
39467	B6 urine + rMUP7	34	28	700.2	431.1	4.4		-20.97	-4.77	83.33
39471	B6 urine + rMUP7	38	29	935.1	431.1	5		5.54	-4.77	108.33
39435	B6 urine + rMUP9	2	15	1399.9	831.7	8		-2.22	28.15	22.78
39436	B6 urine + rMUP9	3	15	893.3	582.5	5.2		-17.23	-5.5	53.85
39443	B6 urine + rMUP9	10	18	665.8	658.2	6		13.44	30	58.97
39445	B6 urine + rMUP9	12	19	884.6	539.5	4.1		-31.76	-5.97	48.72
39447	B6 urine + rMUP9	14	19	1147.4	608.6	4.8		-15.53	-1.01	110.34
39450	B6 urine + rMUP9	17	20	1105.5	608.4	3.9		-29.27	-23.74	41.38
39454	B6 urine + rMUP9	21	22	1115.5	513.6	4.7		-50.8	0.36	60
39455	B6 urine + rMUP9	22	22	862.4	537.7	3.1		-35.11	60.03	100
39466	B6 urine + rMUP9	33	28	707.9	594	3		-54.3	-8.28	12.5
39470	B6 urine + rMUP9	37	29	549.2	391.3	2.2		-55.76	22.84	-10
